# Supplementary material for: Deep learning-enabled segmentation of ambiguous bioimages with deepflash2
Source: Nat Commun. 2023 Mar 27;14:1679. doi: 10.1038/s41467-023-36960-9 (PMC10043282; doi:10.1038/s41467-023-36960-9)
Supplement: Supplementary file 4 — Supplementary Software [file 41467_2023_36960_MOESM4_ESM.zip]

Archive with 4 entries (4 files):
- deepflash2-0.2.2.tar.gz
- __MACOSX/._deepflash2-0.2.2.tar.gz
- deepflash2-0.2.2-py3-none-any.whl
- __MACOSX/._deepflash2-0.2.2-py3-none-any.whl
