# Supplementary material for: Deep learning-enabled segmentation of ambiguous bioimages with deepflash2
Source: Nat Commun. 2023 Mar 27;14:1679. doi: 10.1038/s41467-023-36960-9 (PMC10043282; doi:10.1038/s41467-023-36960-9)
Supplement: Supplementary file 6 — Source Data [file 41467_2023_36960_MOESM6_ESM.xlsx]

## Sheet: Figure 3a
idx	dataset	dice_score	expert_min	expert_mean	expert_max	expert_comparison	method_formatted
1237	PV_in_HC	0.933013	0.799368	0.919728	0.971907	in expert range	cellpose (ensemble)
1283	PV_in_HC	0.755628	0.77868	0.825952	0.890995	below worst expert	cellpose (ensemble)
1377	PV_in_HC	0.840472	0.79737	0.874466	0.935571	in expert range	cellpose (ensemble)
1385	PV_in_HC	0.917485	0.813653	0.91903	0.964286	in expert range	cellpose (ensemble)
1418	PV_in_HC	0.906842	0.893662	0.921518	0.94313	in expert range	cellpose (ensemble)
1444	PV_in_HC	0.919966	0.863939	0.9227	0.961905	in expert range	cellpose (ensemble)
1582	PV_in_HC	0.905405	0.880864	0.912141	0.94105	in expert range	cellpose (ensemble)
1599	PV_in_HC	0.917427	0.89185	0.921814	0.934862	in expert range	cellpose (ensemble)
1237	PV_in_HC	0.87905	0.799368	0.919728	0.971907	in expert range	U-Net (2019)
1283	PV_in_HC	0.693839	0.77868	0.825952	0.890995	below worst expert	U-Net (2019)
1377	PV_in_HC	0.842572	0.79737	0.874466	0.935571	in expert range	U-Net (2019)
1385	PV_in_HC	0.930519	0.813653	0.91903	0.964286	in expert range	U-Net (2019)
1418	PV_in_HC	0.90432	0.893662	0.921518	0.94313	in expert range	U-Net (2019)
1444	PV_in_HC	0.899798	0.863939	0.9227	0.961905	in expert range	U-Net (2019)
1582	PV_in_HC	0.88917	0.880864	0.912141	0.94105	in expert range	U-Net (2019)
1599	PV_in_HC	0.882293	0.89185	0.921814	0.934862	below worst expert	U-Net (2019)
1237	PV_in_HC	0.783965	0.799368	0.919728	0.971907	below worst expert	nnunet
1283	PV_in_HC	0.770298	0.77868	0.825952	0.890995	below worst expert	nnunet
1377	PV_in_HC	0.883191	0.79737	0.874466	0.935571	in expert range	nnunet
1385	PV_in_HC	0.951475	0.813653	0.91903	0.964286	in expert range	nnunet
1418	PV_in_HC	0.933266	0.893662	0.921518	0.94313	in expert range	nnunet
1444	PV_in_HC	0.927809	0.863939	0.9227	0.961905	in expert range	nnunet
1582	PV_in_HC	0.932587	0.880864	0.912141	0.94105	in expert range	nnunet
1599	PV_in_HC	0.931097	0.89185	0.921814	0.934862	in expert range	nnunet
1237	PV_in_HC	0.859102	0.799368	0.919728	0.971907	in expert range	deepflash2 (ours)
1283	PV_in_HC	0.816572	0.77868	0.825952	0.890995	in expert range	deepflash2 (ours)
1377	PV_in_HC	0.912287	0.79737	0.874466	0.935571	in expert range	deepflash2 (ours)
1385	PV_in_HC	0.954875	0.813653	0.91903	0.964286	in expert range	deepflash2 (ours)
1418	PV_in_HC	0.937456	0.893662	0.921518	0.94313	in expert range	deepflash2 (ours)
1444	PV_in_HC	0.931899	0.863939	0.9227	0.961905	in expert range	deepflash2 (ours)
1582	PV_in_HC	0.934889	0.880864	0.912141	0.94105	in expert range	deepflash2 (ours)
1599	PV_in_HC	0.938939	0.89185	0.921814	0.934862	above best expert	deepflash2 (ours)
1237	cFOS_in_HC	0.788301	0.513633	0.720669	0.826076	in expert range	cellpose (ensemble)
1283	cFOS_in_HC	0.856235	0.790211	0.857315	0.895967	in expert range	cellpose (ensemble)
1377	cFOS_in_HC	0.72052	0.600174	0.731169	0.81752	in expert range	cellpose (ensemble)
1385	cFOS_in_HC	0.846187	0.769394	0.825751	0.84833	in expert range	cellpose (ensemble)
1418	cFOS_in_HC	0.789659	0.462313	0.708265	0.864613	in expert range	cellpose (ensemble)
1444	cFOS_in_HC	0.758004	0.564508	0.667963	0.757389	above best expert	cellpose (ensemble)
1582	cFOS_in_HC	0.804945	0.352361	0.678348	0.807148	in expert range	cellpose (ensemble)
1599	cFOS_in_HC	0.732947	0.320517	0.64801	0.806067	in expert range	cellpose (ensemble)
1237	cFOS_in_HC	0.746409	0.513633	0.720669	0.826076	in expert range	U-Net (2019)
1283	cFOS_in_HC	0.852512	0.790211	0.857315	0.895967	in expert range	U-Net (2019)
1377	cFOS_in_HC	0.813921	0.600174	0.731169	0.81752	in expert range	U-Net (2019)
1385	cFOS_in_HC	0.849621	0.769394	0.825751	0.84833	above best expert	U-Net (2019)
1418	cFOS_in_HC	0.699232	0.462313	0.708265	0.864613	in expert range	U-Net (2019)
1444	cFOS_in_HC	0.665519	0.564508	0.667963	0.757389	in expert range	U-Net (2019)
1582	cFOS_in_HC	0.76607	0.352361	0.678348	0.807148	in expert range	U-Net (2019)
1599	cFOS_in_HC	0.702991	0.320517	0.64801	0.806067	in expert range	U-Net (2019)
1237	cFOS_in_HC	0.79269	0.513633	0.720669	0.826076	in expert range	nnunet
1283	cFOS_in_HC	0.886119	0.790211	0.857315	0.895967	in expert range	nnunet
1377	cFOS_in_HC	0.818669	0.600174	0.731169	0.81752	above best expert	nnunet
1385	cFOS_in_HC	0.870764	0.769394	0.825751	0.84833	above best expert	nnunet
1418	cFOS_in_HC	0.766774	0.462313	0.708265	0.864613	in expert range	nnunet
1444	cFOS_in_HC	0.722855	0.564508	0.667963	0.757389	in expert range	nnunet
1582	cFOS_in_HC	0.801487	0.352361	0.678348	0.807148	in expert range	nnunet
1599	cFOS_in_HC	0.715046	0.320517	0.64801	0.806067	in expert range	nnunet
1237	cFOS_in_HC	0.807503	0.513633	0.720669	0.826076	in expert range	deepflash2 (ours)
1283	cFOS_in_HC	0.876418	0.790211	0.857315	0.895967	in expert range	deepflash2 (ours)
1377	cFOS_in_HC	0.820953	0.600174	0.731169	0.81752	above best expert	deepflash2 (ours)
1385	cFOS_in_HC	0.894684	0.769394	0.825751	0.84833	above best expert	deepflash2 (ours)
1418	cFOS_in_HC	0.807888	0.462313	0.708265	0.864613	in expert range	deepflash2 (ours)
1444	cFOS_in_HC	0.755364	0.564508	0.667963	0.757389	in expert range	deepflash2 (ours)
1582	cFOS_in_HC	0.850146	0.352361	0.678348	0.807148	above best expert	deepflash2 (ours)
1599	cFOS_in_HC	0.764376	0.320517	0.64801	0.806067	in expert range	deepflash2 (ours)
2354	mScarlet_in_PAG	0.822675	0.815648	0.842458	0.866265	in expert range	cellpose (ensemble)
2355	mScarlet_in_PAG	0.807492	0.729514	0.802718	0.842071	in expert range	cellpose (ensemble)
2359	mScarlet_in_PAG	0.781942	0.677496	0.738141	0.781717	above best expert	cellpose (ensemble)
2363	mScarlet_in_PAG	0.797862	0.60096	0.786564	0.879814	in expert range	cellpose (ensemble)
2364	mScarlet_in_PAG	0.820039	0.680679	0.797855	0.894198	in expert range	cellpose (ensemble)
2365	mScarlet_in_PAG	0.79086	0.743014	0.796751	0.85788	in expert range	cellpose (ensemble)
2366	mScarlet_in_PAG	0.779572	0.726937	0.772944	0.8409	in expert range	cellpose (ensemble)
2368	mScarlet_in_PAG	0.818087	0.803499	0.832521	0.858033	in expert range	cellpose (ensemble)
2354	mScarlet_in_PAG	0.7929	0.815648	0.842458	0.866265	below worst expert	U-Net (2019)
2355	mScarlet_in_PAG	0.747103	0.729514	0.802718	0.842071	in expert range	U-Net (2019)
2359	mScarlet_in_PAG	0.705119	0.677496	0.738141	0.781717	in expert range	U-Net (2019)
2363	mScarlet_in_PAG	0.722126	0.60096	0.786564	0.879814	in expert range	U-Net (2019)
2364	mScarlet_in_PAG	0.802665	0.680679	0.797855	0.894198	in expert range	U-Net (2019)
2365	mScarlet_in_PAG	0.778966	0.743014	0.796751	0.85788	in expert range	U-Net (2019)
2366	mScarlet_in_PAG	0.721393	0.726937	0.772944	0.8409	below worst expert	U-Net (2019)
2368	mScarlet_in_PAG	0.714661	0.803499	0.832521	0.858033	below worst expert	U-Net (2019)
2354	mScarlet_in_PAG	0.838181	0.815648	0.842458	0.866265	in expert range	nnunet
2355	mScarlet_in_PAG	0.813226	0.729514	0.802718	0.842071	in expert range	nnunet
2359	mScarlet_in_PAG	0.779018	0.677496	0.738141	0.781717	in expert range	nnunet
2363	mScarlet_in_PAG	0.82935	0.60096	0.786564	0.879814	in expert range	nnunet
2364	mScarlet_in_PAG	0.824045	0.680679	0.797855	0.894198	in expert range	nnunet
2365	mScarlet_in_PAG	0.822193	0.743014	0.796751	0.85788	in expert range	nnunet
2366	mScarlet_in_PAG	0.799858	0.726937	0.772944	0.8409	in expert range	nnunet
2368	mScarlet_in_PAG	0.864919	0.803499	0.832521	0.858033	above best expert	nnunet
2354	mScarlet_in_PAG	0.831067	0.815648	0.842458	0.866265	in expert range	deepflash2 (ours)
2355	mScarlet_in_PAG	0.846763	0.729514	0.802718	0.842071	above best expert	deepflash2 (ours)
2359	mScarlet_in_PAG	0.77972	0.677496	0.738141	0.781717	in expert range	deepflash2 (ours)
2363	mScarlet_in_PAG	0.84029	0.60096	0.786564	0.879814	in expert range	deepflash2 (ours)
2364	mScarlet_in_PAG	0.847917	0.680679	0.797855	0.894198	in expert range	deepflash2 (ours)
2365	mScarlet_in_PAG	0.834528	0.743014	0.796751	0.85788	in expert range	deepflash2 (ours)
2366	mScarlet_in_PAG	0.819977	0.726937	0.772944	0.8409	in expert range	deepflash2 (ours)
2368	mScarlet_in_PAG	0.84142	0.803499	0.832521	0.858033	in expert range	deepflash2 (ours)
2332	YFP_in_CTX	0.830972	0.725709	0.842569	0.906024	in expert range	cellpose (ensemble)
2334	YFP_in_CTX	0.826394	0.768181	0.848366	0.896551	in expert range	cellpose (ensemble)
2340	YFP_in_CTX	0.863953	0.742324	0.861138	0.897099	in expert range	cellpose (ensemble)
2341	YFP_in_CTX	0.844624	0.656617	0.793316	0.889388	in expert range	cellpose (ensemble)
2342	YFP_in_CTX	0.888994	0.832355	0.860576	0.874997	above best expert	cellpose (ensemble)
2343	YFP_in_CTX	0.901143	0.815584	0.86244	0.929972	in expert range	cellpose (ensemble)
2347	YFP_in_CTX	0.888365	0.864337	0.878053	0.890669	in expert range	cellpose (ensemble)
2349	YFP_in_CTX	0.866797	0.772973	0.83803	0.906688	in expert range	cellpose (ensemble)
2332	YFP_in_CTX	0.901266	0.725709	0.842569	0.906024	in expert range	U-Net (2019)
2334	YFP_in_CTX	0.865702	0.768181	0.848366	0.896551	in expert range	U-Net (2019)
2340	YFP_in_CTX	0.888732	0.742324	0.861138	0.897099	in expert range	U-Net (2019)
2341	YFP_in_CTX	0.790963	0.656617	0.793316	0.889388	in expert range	U-Net (2019)
2342	YFP_in_CTX	0.867629	0.832355	0.860576	0.874997	in expert range	U-Net (2019)
2343	YFP_in_CTX	0.890559	0.815584	0.86244	0.929972	in expert range	U-Net (2019)
2347	YFP_in_CTX	0.903596	0.864337	0.878053	0.890669	above best expert	U-Net (2019)
2349	YFP_in_CTX	0.856218	0.772973	0.83803	0.906688	in expert range	U-Net (2019)
2332	YFP_in_CTX	0.915188	0.725709	0.842569	0.906024	above best expert	nnunet
2334	YFP_in_CTX	0.878156	0.768181	0.848366	0.896551	in expert range	nnunet
2340	YFP_in_CTX	0.921137	0.742324	0.861138	0.897099	above best expert	nnunet
2341	YFP_in_CTX	0.839507	0.656617	0.793316	0.889388	in expert range	nnunet
2342	YFP_in_CTX	0.866903	0.832355	0.860576	0.874997	in expert range	nnunet
2343	YFP_in_CTX	0.888455	0.815584	0.86244	0.929972	in expert range	nnunet
2347	YFP_in_CTX	0.896174	0.864337	0.878053	0.890669	above best expert	nnunet
2349	YFP_in_CTX	0.854999	0.772973	0.83803	0.906688	in expert range	nnunet
2332	YFP_in_CTX	0.919684	0.725709	0.842569	0.906024	above best expert	deepflash2 (ours)
2334	YFP_in_CTX	0.912262	0.768181	0.848366	0.896551	above best expert	deepflash2 (ours)
2340	YFP_in_CTX	0.921965	0.742324	0.861138	0.897099	above best expert	deepflash2 (ours)
2341	YFP_in_CTX	0.864907	0.656617	0.793316	0.889388	in expert range	deepflash2 (ours)
2342	YFP_in_CTX	0.856461	0.832355	0.860576	0.874997	in expert range	deepflash2 (ours)
2343	YFP_in_CTX	0.872708	0.815584	0.86244	0.929972	in expert range	deepflash2 (ours)
2347	YFP_in_CTX	0.897596	0.864337	0.878053	0.890669	above best expert	deepflash2 (ours)
2349	YFP_in_CTX	0.831976	0.772973	0.83803	0.906688	in expert range	deepflash2 (ours)
2375-0	GFAP_in_HC	0.371024	0.809248	0.83059	0.862882	below worst expert	cellpose (ensemble)
2375-1	GFAP_in_HC	0.590855	0.807802	0.834417	0.870405	below worst expert	cellpose (ensemble)
2376-2	GFAP_in_HC	0.671394	0.851283	0.869394	0.903447	below worst expert	cellpose (ensemble)
2376-3	GFAP_in_HC	0.535052	0.764427	0.838401	0.882196	below worst expert	cellpose (ensemble)
2377-0	GFAP_in_HC	0.546709	0.798033	0.853382	0.886081	below worst expert	cellpose (ensemble)
2377-2	GFAP_in_HC	0.572324	0.833401	0.856542	0.868351	below worst expert	cellpose (ensemble)
2378-2	GFAP_in_HC	0.600503	0.733295	0.801691	0.876338	below worst expert	cellpose (ensemble)
2378-3	GFAP_in_HC	0.39618	0.735275	0.79436	0.841553	below worst expert	cellpose (ensemble)
2375-0	GFAP_in_HC	0.774192	0.809248	0.83059	0.862882	below worst expert	U-Net (2019)
2375-1	GFAP_in_HC	0.790318	0.807802	0.834417	0.870405	below worst expert	U-Net (2019)
2376-2	GFAP_in_HC	0.793196	0.851283	0.869394	0.903447	below worst expert	U-Net (2019)
2376-3	GFAP_in_HC	0.771993	0.764427	0.838401	0.882196	in expert range	U-Net (2019)
2377-0	GFAP_in_HC	0.797048	0.798033	0.853382	0.886081	below worst expert	U-Net (2019)
2377-2	GFAP_in_HC	0.785179	0.833401	0.856542	0.868351	below worst expert	U-Net (2019)
2378-2	GFAP_in_HC	0.78078	0.733295	0.801691	0.876338	in expert range	U-Net (2019)
2378-3	GFAP_in_HC	0.743326	0.735275	0.79436	0.841553	in expert range	U-Net (2019)
2375-0	GFAP_in_HC	0.811521	0.809248	0.83059	0.862882	in expert range	nnunet
2375-1	GFAP_in_HC	0.81464	0.807802	0.834417	0.870405	in expert range	nnunet
2376-2	GFAP_in_HC	0.808726	0.851283	0.869394	0.903447	below worst expert	nnunet
2376-3	GFAP_in_HC	0.769612	0.764427	0.838401	0.882196	in expert range	nnunet
2377-0	GFAP_in_HC	0.805974	0.798033	0.853382	0.886081	in expert range	nnunet
2377-2	GFAP_in_HC	0.832184	0.833401	0.856542	0.868351	below worst expert	nnunet
2378-2	GFAP_in_HC	0.807684	0.733295	0.801691	0.876338	in expert range	nnunet
2378-3	GFAP_in_HC	0.737639	0.735275	0.79436	0.841553	in expert range	nnunet
2375-0	GFAP_in_HC	0.797119	0.809248	0.83059	0.862882	below worst expert	deepflash2 (ours)
2375-1	GFAP_in_HC	0.833943	0.807802	0.834417	0.870405	in expert range	deepflash2 (ours)
2376-2	GFAP_in_HC	0.842427	0.851283	0.869394	0.903447	below worst expert	deepflash2 (ours)
2376-3	GFAP_in_HC	0.80877	0.764427	0.838401	0.882196	in expert range	deepflash2 (ours)
2377-0	GFAP_in_HC	0.833115	0.798033	0.853382	0.886081	in expert range	deepflash2 (ours)
2377-2	GFAP_in_HC	0.814444	0.833401	0.856542	0.868351	below worst expert	deepflash2 (ours)
2378-2	GFAP_in_HC	0.807203	0.733295	0.801691	0.876338	in expert range	deepflash2 (ours)
2378-3	GFAP_in_HC	0.793719	0.735275	0.79436	0.841553	in expert range	deepflash2 (ours)

## Sheet: Figure 3b
idx	dataset	mean_average_precision	expert_min	expert_mean	expert_max	expert_comparison	method_formatted
1237	PV_in_HC	0.753968	0.5625	0.790198	0.942857	in expert range	cellpose (ensemble)
1283	PV_in_HC	0.396618	0.390731	0.501825	0.609773	in expert range	cellpose (ensemble)
1377	PV_in_HC	0.522116	0.510075	0.645072	0.749179	in expert range	cellpose (ensemble)
1385	PV_in_HC	0.75	0.616667	0.791333	0.92	in expert range	cellpose (ensemble)
1418	PV_in_HC	0.627894	0.6316	0.715798	0.788036	below worst expert	cellpose (ensemble)
1444	PV_in_HC	0.733886	0.532149	0.733044	0.892063	in expert range	cellpose (ensemble)
1582	PV_in_HC	0.668068	0.622788	0.696508	0.757239	in expert range	cellpose (ensemble)
1599	PV_in_HC	0.578829	0.647138	0.69205	0.756751	below worst expert	cellpose (ensemble)
1237	PV_in_HC	0.538294	0.5625	0.790198	0.942857	below worst expert	U-Net (2019)
1283	PV_in_HC	0.243686	0.390731	0.501825	0.609773	below worst expert	U-Net (2019)
1377	PV_in_HC	0.484228	0.510075	0.645072	0.749179	below worst expert	U-Net (2019)
1385	PV_in_HC	0.8	0.616667	0.791333	0.92	in expert range	U-Net (2019)
1418	PV_in_HC	0.585571	0.6316	0.715798	0.788036	below worst expert	U-Net (2019)
1444	PV_in_HC	0.609408	0.532149	0.733044	0.892063	in expert range	U-Net (2019)
1582	PV_in_HC	0.577202	0.622788	0.696508	0.757239	below worst expert	U-Net (2019)
1599	PV_in_HC	0.573375	0.647138	0.69205	0.756751	below worst expert	U-Net (2019)
1237	PV_in_HC	0.544444	0.5625	0.790198	0.942857	below worst expert	nnunet
1283	PV_in_HC	0.371315	0.390731	0.501825	0.609773	below worst expert	nnunet
1377	PV_in_HC	0.512028	0.510075	0.645072	0.749179	in expert range	nnunet
1385	PV_in_HC	0.85	0.616667	0.791333	0.92	in expert range	nnunet
1418	PV_in_HC	0.698697	0.6316	0.715798	0.788036	in expert range	nnunet
1444	PV_in_HC	0.75655	0.532149	0.733044	0.892063	in expert range	nnunet
1582	PV_in_HC	0.729116	0.622788	0.696508	0.757239	in expert range	nnunet
1599	PV_in_HC	0.650652	0.647138	0.69205	0.756751	in expert range	nnunet
1237	PV_in_HC	0.613853	0.5625	0.790198	0.942857	in expert range	deepflash2 (ours)
1283	PV_in_HC	0.465195	0.390731	0.501825	0.609773	in expert range	deepflash2 (ours)
1377	PV_in_HC	0.647204	0.510075	0.645072	0.749179	in expert range	deepflash2 (ours)
1385	PV_in_HC	0.9	0.616667	0.791333	0.92	in expert range	deepflash2 (ours)
1418	PV_in_HC	0.746458	0.6316	0.715798	0.788036	in expert range	deepflash2 (ours)
1444	PV_in_HC	0.784007	0.532149	0.733044	0.892063	in expert range	deepflash2 (ours)
1582	PV_in_HC	0.712434	0.622788	0.696508	0.757239	in expert range	deepflash2 (ours)
1599	PV_in_HC	0.655051	0.647138	0.69205	0.756751	in expert range	deepflash2 (ours)
1237	cFOS_in_HC	0.290131	0.17937	0.299591	0.401923	in expert range	cellpose (ensemble)
1283	cFOS_in_HC	0.47761	0.480423	0.531468	0.591437	below worst expert	cellpose (ensemble)
1377	cFOS_in_HC	0.272143	0.177487	0.311399	0.428897	in expert range	cellpose (ensemble)
1385	cFOS_in_HC	0.428383	0.485168	0.505479	0.524556	below worst expert	cellpose (ensemble)
1418	cFOS_in_HC	0.342498	0.187921	0.342176	0.55798	in expert range	cellpose (ensemble)
1444	cFOS_in_HC	0.302257	0.218014	0.270773	0.361818	in expert range	cellpose (ensemble)
1582	cFOS_in_HC	0.406183	0.156548	0.328913	0.428057	in expert range	cellpose (ensemble)
1599	cFOS_in_HC	0.249954	0.104476	0.266647	0.415486	in expert range	cellpose (ensemble)
1237	cFOS_in_HC	0.193724	0.17937	0.299591	0.401923	in expert range	U-Net (2019)
1283	cFOS_in_HC	0.456479	0.480423	0.531468	0.591437	below worst expert	U-Net (2019)
1377	cFOS_in_HC	0.356543	0.177487	0.311399	0.428897	in expert range	U-Net (2019)
1385	cFOS_in_HC	0.395995	0.485168	0.505479	0.524556	below worst expert	U-Net (2019)
1418	cFOS_in_HC	0.248095	0.187921	0.342176	0.55798	in expert range	U-Net (2019)
1444	cFOS_in_HC	0.2201	0.218014	0.270773	0.361818	in expert range	U-Net (2019)
1582	cFOS_in_HC	0.315984	0.156548	0.328913	0.428057	in expert range	U-Net (2019)
1599	cFOS_in_HC	0.169023	0.104476	0.266647	0.415486	in expert range	U-Net (2019)
1237	cFOS_in_HC	0.272391	0.17937	0.299591	0.401923	in expert range	nnunet
1283	cFOS_in_HC	0.549313	0.480423	0.531468	0.591437	in expert range	nnunet
1377	cFOS_in_HC	0.409324	0.177487	0.311399	0.428897	in expert range	nnunet
1385	cFOS_in_HC	0.46363	0.485168	0.505479	0.524556	below worst expert	nnunet
1418	cFOS_in_HC	0.297417	0.187921	0.342176	0.55798	in expert range	nnunet
1444	cFOS_in_HC	0.324881	0.218014	0.270773	0.361818	in expert range	nnunet
1582	cFOS_in_HC	0.381091	0.156548	0.328913	0.428057	in expert range	nnunet
1599	cFOS_in_HC	0.244049	0.104476	0.266647	0.415486	in expert range	nnunet
1237	cFOS_in_HC	0.31112	0.17937	0.299591	0.401923	in expert range	deepflash2 (ours)
1283	cFOS_in_HC	0.585436	0.480423	0.531468	0.591437	in expert range	deepflash2 (ours)
1377	cFOS_in_HC	0.387803	0.177487	0.311399	0.428897	in expert range	deepflash2 (ours)
1385	cFOS_in_HC	0.607768	0.485168	0.505479	0.524556	above best expert	deepflash2 (ours)
1418	cFOS_in_HC	0.363572	0.187921	0.342176	0.55798	in expert range	deepflash2 (ours)
1444	cFOS_in_HC	0.285543	0.218014	0.270773	0.361818	in expert range	deepflash2 (ours)
1582	cFOS_in_HC	0.49169	0.156548	0.328913	0.428057	above best expert	deepflash2 (ours)
1599	cFOS_in_HC	0.268915	0.104476	0.266647	0.415486	in expert range	deepflash2 (ours)
2354	mScarlet_in_PAG	0.464761	0.464762	0.539319	0.62216	below worst expert	cellpose (ensemble)
2355	mScarlet_in_PAG	0.41984	0.459307	0.489237	0.522204	below worst expert	cellpose (ensemble)
2359	mScarlet_in_PAG	0.363459	0.341743	0.374852	0.401224	in expert range	cellpose (ensemble)
2363	mScarlet_in_PAG	0.427822	0.330132	0.478092	0.595535	in expert range	cellpose (ensemble)
2364	mScarlet_in_PAG	0.44498	0.398928	0.496255	0.629796	in expert range	cellpose (ensemble)
2365	mScarlet_in_PAG	0.433033	0.456533	0.480145	0.536295	below worst expert	cellpose (ensemble)
2366	mScarlet_in_PAG	0.413619	0.427213	0.467136	0.520592	below worst expert	cellpose (ensemble)
2368	mScarlet_in_PAG	0.474418	0.484369	0.527835	0.557781	below worst expert	cellpose (ensemble)
2354	mScarlet_in_PAG	0.402602	0.464762	0.539319	0.62216	below worst expert	U-Net (2019)
2355	mScarlet_in_PAG	0.343855	0.459307	0.489237	0.522204	below worst expert	U-Net (2019)
2359	mScarlet_in_PAG	0.263035	0.341743	0.374852	0.401224	below worst expert	U-Net (2019)
2363	mScarlet_in_PAG	0.274497	0.330132	0.478092	0.595535	below worst expert	U-Net (2019)
2364	mScarlet_in_PAG	0.38082	0.398928	0.496255	0.629796	below worst expert	U-Net (2019)
2365	mScarlet_in_PAG	0.36727	0.456533	0.480145	0.536295	below worst expert	U-Net (2019)
2366	mScarlet_in_PAG	0.330927	0.427213	0.467136	0.520592	below worst expert	U-Net (2019)
2368	mScarlet_in_PAG	0.310548	0.484369	0.527835	0.557781	below worst expert	U-Net (2019)
2354	mScarlet_in_PAG	0.50509	0.464762	0.539319	0.62216	in expert range	nnunet
2355	mScarlet_in_PAG	0.440698	0.459307	0.489237	0.522204	below worst expert	nnunet
2359	mScarlet_in_PAG	0.348726	0.341743	0.374852	0.401224	in expert range	nnunet
2363	mScarlet_in_PAG	0.454836	0.330132	0.478092	0.595535	in expert range	nnunet
2364	mScarlet_in_PAG	0.449012	0.398928	0.496255	0.629796	in expert range	nnunet
2365	mScarlet_in_PAG	0.44302	0.456533	0.480145	0.536295	below worst expert	nnunet
2366	mScarlet_in_PAG	0.41144	0.427213	0.467136	0.520592	below worst expert	nnunet
2368	mScarlet_in_PAG	0.489586	0.484369	0.527835	0.557781	in expert range	nnunet
2354	mScarlet_in_PAG	0.512768	0.464762	0.539319	0.62216	in expert range	deepflash2 (ours)
2355	mScarlet_in_PAG	0.484388	0.459307	0.489237	0.522204	in expert range	deepflash2 (ours)
2359	mScarlet_in_PAG	0.381908	0.341743	0.374852	0.401224	in expert range	deepflash2 (ours)
2363	mScarlet_in_PAG	0.470626	0.330132	0.478092	0.595535	in expert range	deepflash2 (ours)
2364	mScarlet_in_PAG	0.475325	0.398928	0.496255	0.629796	in expert range	deepflash2 (ours)
2365	mScarlet_in_PAG	0.474923	0.456533	0.480145	0.536295	in expert range	deepflash2 (ours)
2366	mScarlet_in_PAG	0.473774	0.427213	0.467136	0.520592	in expert range	deepflash2 (ours)
2368	mScarlet_in_PAG	0.505505	0.484369	0.527835	0.557781	in expert range	deepflash2 (ours)
2332	YFP_in_CTX	0.482785	0.217582	0.492042	0.638001	in expert range	cellpose (ensemble)
2334	YFP_in_CTX	0.437559	0.232432	0.448517	0.570921	in expert range	cellpose (ensemble)
2340	YFP_in_CTX	0.502181	0.229355	0.474806	0.578266	in expert range	cellpose (ensemble)
2341	YFP_in_CTX	0.510817	0.202062	0.447521	0.606094	in expert range	cellpose (ensemble)
2342	YFP_in_CTX	0.532828	0.482005	0.508124	0.528574	above best expert	cellpose (ensemble)
2343	YFP_in_CTX	0.519567	0.440115	0.538039	0.707782	in expert range	cellpose (ensemble)
2347	YFP_in_CTX	0.541781	0.482786	0.543476	0.586813	in expert range	cellpose (ensemble)
2349	YFP_in_CTX	0.48422	0.377525	0.497888	0.616582	in expert range	cellpose (ensemble)
2332	YFP_in_CTX	0.584269	0.217582	0.492042	0.638001	in expert range	U-Net (2019)
2334	YFP_in_CTX	0.479105	0.232432	0.448517	0.570921	in expert range	U-Net (2019)
2340	YFP_in_CTX	0.545364	0.229355	0.474806	0.578266	in expert range	U-Net (2019)
2341	YFP_in_CTX	0.386798	0.202062	0.447521	0.606094	in expert range	U-Net (2019)
2342	YFP_in_CTX	0.46046	0.482005	0.508124	0.528574	below worst expert	U-Net (2019)
2343	YFP_in_CTX	0.486018	0.440115	0.538039	0.707782	in expert range	U-Net (2019)
2347	YFP_in_CTX	0.542655	0.482786	0.543476	0.586813	in expert range	U-Net (2019)
2349	YFP_in_CTX	0.435566	0.377525	0.497888	0.616582	in expert range	U-Net (2019)
2332	YFP_in_CTX	0.649746	0.217582	0.492042	0.638001	above best expert	nnunet
2334	YFP_in_CTX	0.539008	0.232432	0.448517	0.570921	in expert range	nnunet
2340	YFP_in_CTX	0.624406	0.229355	0.474806	0.578266	above best expert	nnunet
2341	YFP_in_CTX	0.505948	0.202062	0.447521	0.606094	in expert range	nnunet
2342	YFP_in_CTX	0.465119	0.482005	0.508124	0.528574	below worst expert	nnunet
2343	YFP_in_CTX	0.446416	0.440115	0.538039	0.707782	in expert range	nnunet
2347	YFP_in_CTX	0.557648	0.482786	0.543476	0.586813	in expert range	nnunet
2349	YFP_in_CTX	0.42179	0.377525	0.497888	0.616582	in expert range	nnunet
2332	YFP_in_CTX	0.646614	0.217582	0.492042	0.638001	above best expert	deepflash2 (ours)
2334	YFP_in_CTX	0.621629	0.232432	0.448517	0.570921	above best expert	deepflash2 (ours)
2340	YFP_in_CTX	0.629327	0.229355	0.474806	0.578266	above best expert	deepflash2 (ours)
2341	YFP_in_CTX	0.528323	0.202062	0.447521	0.606094	in expert range	deepflash2 (ours)
2342	YFP_in_CTX	0.445856	0.482005	0.508124	0.528574	below worst expert	deepflash2 (ours)
2343	YFP_in_CTX	0.469041	0.440115	0.538039	0.707782	in expert range	deepflash2 (ours)
2347	YFP_in_CTX	0.56054	0.482786	0.543476	0.586813	in expert range	deepflash2 (ours)
2349	YFP_in_CTX	0.389174	0.377525	0.497888	0.616582	in expert range	deepflash2 (ours)

## Sheet: Figure 3c
dataset	comparison	repetition_a	repetition_a_name	repetition_b	repetition_b_name	idx	dice_score	method_formatted
PV_in_HC	0	1	1	2	2	1377	0.970916	cellpose (ensemble)
PV_in_HC	0	1	1	2	2	1608	0.988925	cellpose (ensemble)
PV_in_HC	0	1	1	2	2	1418	0.974168	cellpose (ensemble)
PV_in_HC	0	1	1	2	2	1599	0.979534	cellpose (ensemble)
PV_in_HC	0	1	1	2	2	1444	0.969204	cellpose (ensemble)
PV_in_HC	0	1	1	2	2	1283	0.975366	cellpose (ensemble)
PV_in_HC	0	1	1	2	2	1385	0.976173	cellpose (ensemble)
PV_in_HC	0	1	1	2	2	1582	0.987574	cellpose (ensemble)
PV_in_HC	0	1	1	2	2	1237	0.842214	cellpose (ensemble)
PV_in_HC	1	1	1	3	3	1377	0.979534	cellpose (ensemble)
PV_in_HC	1	1	1	3	3	1608	0.987148	cellpose (ensemble)
PV_in_HC	1	1	1	3	3	1418	0.987316	cellpose (ensemble)
PV_in_HC	1	1	1	3	3	1599	0.985701	cellpose (ensemble)
PV_in_HC	1	1	1	3	3	1444	0.971918	cellpose (ensemble)
PV_in_HC	1	1	1	3	3	1283	0.984656	cellpose (ensemble)
PV_in_HC	1	1	1	3	3	1385	0.98253	cellpose (ensemble)
PV_in_HC	1	1	1	3	3	1582	0.988696	cellpose (ensemble)
PV_in_HC	1	1	1	3	3	1237	0.987376	cellpose (ensemble)
PV_in_HC	2	2	2	3	3	1377	0.97672	cellpose (ensemble)
PV_in_HC	2	2	2	3	3	1608	0.986094	cellpose (ensemble)
PV_in_HC	2	2	2	3	3	1418	0.97417	cellpose (ensemble)
PV_in_HC	2	2	2	3	3	1599	0.981039	cellpose (ensemble)
PV_in_HC	2	2	2	3	3	1444	0.988097	cellpose (ensemble)
PV_in_HC	2	2	2	3	3	1283	0.976179	cellpose (ensemble)
PV_in_HC	2	2	2	3	3	1385	0.964387	cellpose (ensemble)
PV_in_HC	2	2	2	3	3	1582	0.98822	cellpose (ensemble)
PV_in_HC	2	2	2	3	3	1237	0.835535	cellpose (ensemble)
PV_in_HC	0	1	1	2	2	1377	0.949942	U-Net (2019)
PV_in_HC	0	1	1	2	2	1608	0.963273	U-Net (2019)
PV_in_HC	0	1	1	2	2	1418	0.967413	U-Net (2019)
PV_in_HC	0	1	1	2	2	1599	0.963365	U-Net (2019)
PV_in_HC	0	1	1	2	2	1444	0.957995	U-Net (2019)
PV_in_HC	0	1	1	2	2	1283	0.886838	U-Net (2019)
PV_in_HC	0	1	1	2	2	1385	0.98016	U-Net (2019)
PV_in_HC	0	1	1	2	2	1582	0.965245	U-Net (2019)
PV_in_HC	0	1	1	2	2	1237	0.957375	U-Net (2019)
PV_in_HC	1	1	1	3	3	1377	0.949593	U-Net (2019)
PV_in_HC	1	1	1	3	3	1608	0.926138	U-Net (2019)
PV_in_HC	1	1	1	3	3	1418	0.96284	U-Net (2019)
PV_in_HC	1	1	1	3	3	1599	0.960969	U-Net (2019)
PV_in_HC	1	1	1	3	3	1444	0.959598	U-Net (2019)
PV_in_HC	1	1	1	3	3	1283	0.850274	U-Net (2019)
PV_in_HC	1	1	1	3	3	1385	0.974854	U-Net (2019)
PV_in_HC	1	1	1	3	3	1582	0.959787	U-Net (2019)
PV_in_HC	1	1	1	3	3	1237	0.959381	U-Net (2019)
PV_in_HC	2	2	2	3	3	1377	0.942614	U-Net (2019)
PV_in_HC	2	2	2	3	3	1608	0.931052	U-Net (2019)
PV_in_HC	2	2	2	3	3	1418	0.964017	U-Net (2019)
PV_in_HC	2	2	2	3	3	1599	0.962671	U-Net (2019)
PV_in_HC	2	2	2	3	3	1444	0.953283	U-Net (2019)
PV_in_HC	2	2	2	3	3	1283	0.843112	U-Net (2019)
PV_in_HC	2	2	2	3	3	1385	0.98	U-Net (2019)
PV_in_HC	2	2	2	3	3	1582	0.967193	U-Net (2019)
PV_in_HC	2	2	2	3	3	1237	0.959074	U-Net (2019)
PV_in_HC	0	1	1	2	2	1377	0.98534	nnunet
PV_in_HC	0	1	1	2	2	1608	0.993514	nnunet
PV_in_HC	0	1	1	2	2	1418	0.984354	nnunet
PV_in_HC	0	1	1	2	2	1599	0.986332	nnunet
PV_in_HC	0	1	1	2	2	1444	0.99042	nnunet
PV_in_HC	0	1	1	2	2	1283	0.953467	nnunet
PV_in_HC	0	1	1	2	2	1385	0.993702	nnunet
PV_in_HC	0	1	1	2	2	1582	0.989904	nnunet
PV_in_HC	0	1	1	2	2	1237	0.955877	nnunet
PV_in_HC	1	1	1	3	3	1377	0.983816	nnunet
PV_in_HC	1	1	1	3	3	1608	0.991424	nnunet
PV_in_HC	1	1	1	3	3	1418	0.987658	nnunet
PV_in_HC	1	1	1	3	3	1599	0.989948	nnunet
PV_in_HC	1	1	1	3	3	1444	0.990434	nnunet
PV_in_HC	1	1	1	3	3	1283	0.954238	nnunet
PV_in_HC	1	1	1	3	3	1385	0.994024	nnunet
PV_in_HC	1	1	1	3	3	1582	0.990514	nnunet
PV_in_HC	1	1	1	3	3	1237	0.979584	nnunet
PV_in_HC	2	2	2	3	3	1377	0.989287	nnunet
PV_in_HC	2	2	2	3	3	1608	0.991578	nnunet
PV_in_HC	2	2	2	3	3	1418	0.986081	nnunet
PV_in_HC	2	2	2	3	3	1599	0.984997	nnunet
PV_in_HC	2	2	2	3	3	1444	0.99024	nnunet
PV_in_HC	2	2	2	3	3	1283	0.931446	nnunet
PV_in_HC	2	2	2	3	3	1385	0.992351	nnunet
PV_in_HC	2	2	2	3	3	1582	0.989723	nnunet
PV_in_HC	2	2	2	3	3	1237	0.964107	nnunet
PV_in_HC	0	1	1	2	2	1599	0.986659	deepflash2 (ours)
PV_in_HC	0	1	1	2	2	1582	0.990785	deepflash2 (ours)
PV_in_HC	0	1	1	2	2	1237	0.930464	deepflash2 (ours)
PV_in_HC	0	1	1	2	2	1283	0.993518	deepflash2 (ours)
PV_in_HC	0	1	1	2	2	1444	0.991279	deepflash2 (ours)
PV_in_HC	0	1	1	2	2	1377	0.981566	deepflash2 (ours)
PV_in_HC	0	1	1	2	2	1385	0.994785	deepflash2 (ours)
PV_in_HC	0	1	1	2	2	1418	0.991281	deepflash2 (ours)
PV_in_HC	1	1	1	3	3	1599	0.989799	deepflash2 (ours)
PV_in_HC	1	1	1	3	3	1582	0.991923	deepflash2 (ours)
PV_in_HC	1	1	1	3	3	1237	0.987102	deepflash2 (ours)
PV_in_HC	1	1	1	3	3	1283	0.994571	deepflash2 (ours)
PV_in_HC	1	1	1	3	3	1444	0.993953	deepflash2 (ours)
PV_in_HC	1	1	1	3	3	1377	0.982862	deepflash2 (ours)
PV_in_HC	1	1	1	3	3	1385	0.895154	deepflash2 (ours)
PV_in_HC	1	1	1	3	3	1418	0.99128	deepflash2 (ours)
PV_in_HC	2	2	2	3	3	1599	0.99057	deepflash2 (ours)
PV_in_HC	2	2	2	3	3	1582	0.989475	deepflash2 (ours)
PV_in_HC	2	2	2	3	3	1237	0.928882	deepflash2 (ours)
PV_in_HC	2	2	2	3	3	1283	0.992769	deepflash2 (ours)
PV_in_HC	2	2	2	3	3	1444	0.991063	deepflash2 (ours)
PV_in_HC	2	2	2	3	3	1377	0.989908	deepflash2 (ours)
PV_in_HC	2	2	2	3	3	1385	0.894414	deepflash2 (ours)
PV_in_HC	2	2	2	3	3	1418	0.992374	deepflash2 (ours)
cFOS_in_HC	0	1	1	2	2	1377	0.952182	cellpose (ensemble)
cFOS_in_HC	0	1	1	2	2	1608	0.961267	cellpose (ensemble)
cFOS_in_HC	0	1	1	2	2	1418	0.955796	cellpose (ensemble)
cFOS_in_HC	0	1	1	2	2	1599	0.94892	cellpose (ensemble)
cFOS_in_HC	0	1	1	2	2	1444	0.951424	cellpose (ensemble)
cFOS_in_HC	0	1	1	2	2	1283	0.965926	cellpose (ensemble)
cFOS_in_HC	0	1	1	2	2	1385	0.972577	cellpose (ensemble)
cFOS_in_HC	0	1	1	2	2	1582	0.959931	cellpose (ensemble)
cFOS_in_HC	0	1	1	2	2	1237	0.93952	cellpose (ensemble)
cFOS_in_HC	1	1	1	3	3	1377	0.960056	cellpose (ensemble)
cFOS_in_HC	1	1	1	3	3	1608	0.964541	cellpose (ensemble)
cFOS_in_HC	1	1	1	3	3	1418	0.950199	cellpose (ensemble)
cFOS_in_HC	1	1	1	3	3	1599	0.927904	cellpose (ensemble)
cFOS_in_HC	1	1	1	3	3	1444	0.938678	cellpose (ensemble)
cFOS_in_HC	1	1	1	3	3	1283	0.967694	cellpose (ensemble)
cFOS_in_HC	1	1	1	3	3	1385	0.972627	cellpose (ensemble)
cFOS_in_HC	1	1	1	3	3	1582	0.970725	cellpose (ensemble)
cFOS_in_HC	1	1	1	3	3	1237	0.945027	cellpose (ensemble)
cFOS_in_HC	2	2	2	3	3	1377	0.972097	cellpose (ensemble)
cFOS_in_HC	2	2	2	3	3	1608	0.970263	cellpose (ensemble)
cFOS_in_HC	2	2	2	3	3	1418	0.970328	cellpose (ensemble)
cFOS_in_HC	2	2	2	3	3	1599	0.928084	cellpose (ensemble)
cFOS_in_HC	2	2	2	3	3	1444	0.951858	cellpose (ensemble)
cFOS_in_HC	2	2	2	3	3	1283	0.971052	cellpose (ensemble)
cFOS_in_HC	2	2	2	3	3	1385	0.965754	cellpose (ensemble)
cFOS_in_HC	2	2	2	3	3	1582	0.967185	cellpose (ensemble)
cFOS_in_HC	2	2	2	3	3	1237	0.960268	cellpose (ensemble)
cFOS_in_HC	0	1	1	2	2	1377	0.896008	U-Net (2019)
cFOS_in_HC	0	1	1	2	2	1608	0.931399	U-Net (2019)
cFOS_in_HC	0	1	1	2	2	1418	0.861918	U-Net (2019)
cFOS_in_HC	0	1	1	2	2	1599	0.868036	U-Net (2019)
cFOS_in_HC	0	1	1	2	2	1444	0.845036	U-Net (2019)
cFOS_in_HC	0	1	1	2	2	1283	0.91795	U-Net (2019)
cFOS_in_HC	0	1	1	2	2	1385	0.920149	U-Net (2019)
cFOS_in_HC	0	1	1	2	2	1582	0.891743	U-Net (2019)
cFOS_in_HC	0	1	1	2	2	1237	0.907803	U-Net (2019)
cFOS_in_HC	1	1	1	3	3	1377	0.916911	U-Net (2019)
cFOS_in_HC	1	1	1	3	3	1608	0.938152	U-Net (2019)
cFOS_in_HC	1	1	1	3	3	1418	0.869362	U-Net (2019)
cFOS_in_HC	1	1	1	3	3	1599	0.866188	U-Net (2019)
cFOS_in_HC	1	1	1	3	3	1444	0.894138	U-Net (2019)
cFOS_in_HC	1	1	1	3	3	1283	0.938097	U-Net (2019)
cFOS_in_HC	1	1	1	3	3	1385	0.933101	U-Net (2019)
cFOS_in_HC	1	1	1	3	3	1582	0.896868	U-Net (2019)
cFOS_in_HC	1	1	1	3	3	1237	0.913532	U-Net (2019)
cFOS_in_HC	2	2	2	3	3	1377	0.883911	U-Net (2019)
cFOS_in_HC	2	2	2	3	3	1608	0.937255	U-Net (2019)
cFOS_in_HC	2	2	2	3	3	1418	0.868832	U-Net (2019)
cFOS_in_HC	2	2	2	3	3	1599	0.855861	U-Net (2019)
cFOS_in_HC	2	2	2	3	3	1444	0.845387	U-Net (2019)
cFOS_in_HC	2	2	2	3	3	1283	0.922915	U-Net (2019)
cFOS_in_HC	2	2	2	3	3	1385	0.937798	U-Net (2019)
cFOS_in_HC	2	2	2	3	3	1582	0.873869	U-Net (2019)
cFOS_in_HC	2	2	2	3	3	1237	0.91861	U-Net (2019)
cFOS_in_HC	0	1	1	2	2	1377	0.957561	nnunet
cFOS_in_HC	0	1	1	2	2	1608	0.972393	nnunet
cFOS_in_HC	0	1	1	2	2	1418	0.943093	nnunet
cFOS_in_HC	0	1	1	2	2	1599	0.948454	nnunet
cFOS_in_HC	0	1	1	2	2	1444	0.929669	nnunet
cFOS_in_HC	0	1	1	2	2	1283	0.977899	nnunet
cFOS_in_HC	0	1	1	2	2	1385	0.981504	nnunet
cFOS_in_HC	0	1	1	2	2	1582	0.929949	nnunet
cFOS_in_HC	0	1	1	2	2	1237	0.946816	nnunet
cFOS_in_HC	1	1	1	3	3	1377	0.97185	nnunet
cFOS_in_HC	1	1	1	3	3	1608	0.961706	nnunet
cFOS_in_HC	1	1	1	3	3	1418	0.935536	nnunet
cFOS_in_HC	1	1	1	3	3	1599	0.949839	nnunet
cFOS_in_HC	1	1	1	3	3	1444	0.923903	nnunet
cFOS_in_HC	1	1	1	3	3	1283	0.978546	nnunet
cFOS_in_HC	1	1	1	3	3	1385	0.981662	nnunet
cFOS_in_HC	1	1	1	3	3	1582	0.951599	nnunet
cFOS_in_HC	1	1	1	3	3	1237	0.958085	nnunet
cFOS_in_HC	2	2	2	3	3	1377	0.948473	nnunet
cFOS_in_HC	2	2	2	3	3	1608	0.960556	nnunet
cFOS_in_HC	2	2	2	3	3	1418	0.951347	nnunet
cFOS_in_HC	2	2	2	3	3	1599	0.960588	nnunet
cFOS_in_HC	2	2	2	3	3	1444	0.923703	nnunet
cFOS_in_HC	2	2	2	3	3	1283	0.982199	nnunet
cFOS_in_HC	2	2	2	3	3	1385	0.979283	nnunet
cFOS_in_HC	2	2	2	3	3	1582	0.941312	nnunet
cFOS_in_HC	2	2	2	3	3	1237	0.949114	nnunet
cFOS_in_HC	0	1	1	2	2	1599	0.979651	deepflash2 (ours)
cFOS_in_HC	0	1	1	2	2	1582	0.98087	deepflash2 (ours)
cFOS_in_HC	0	1	1	2	2	1237	0.975245	deepflash2 (ours)
cFOS_in_HC	0	1	1	2	2	1283	0.987485	deepflash2 (ours)
cFOS_in_HC	0	1	1	2	2	1444	0.965903	deepflash2 (ours)
cFOS_in_HC	0	1	1	2	2	1377	0.953371	deepflash2 (ours)
cFOS_in_HC	0	1	1	2	2	1385	0.983917	deepflash2 (ours)
cFOS_in_HC	0	1	1	2	2	1418	0.966356	deepflash2 (ours)
cFOS_in_HC	1	1	1	3	3	1599	0.982291	deepflash2 (ours)
cFOS_in_HC	1	1	1	3	3	1582	0.981951	deepflash2 (ours)
cFOS_in_HC	1	1	1	3	3	1237	0.979396	deepflash2 (ours)
cFOS_in_HC	1	1	1	3	3	1283	0.989356	deepflash2 (ours)
cFOS_in_HC	1	1	1	3	3	1444	0.971294	deepflash2 (ours)
cFOS_in_HC	1	1	1	3	3	1377	0.965898	deepflash2 (ours)
cFOS_in_HC	1	1	1	3	3	1385	0.987252	deepflash2 (ours)
cFOS_in_HC	1	1	1	3	3	1418	0.96996	deepflash2 (ours)
cFOS_in_HC	2	2	2	3	3	1599	0.976344	deepflash2 (ours)
cFOS_in_HC	2	2	2	3	3	1582	0.974047	deepflash2 (ours)
cFOS_in_HC	2	2	2	3	3	1237	0.980996	deepflash2 (ours)
cFOS_in_HC	2	2	2	3	3	1283	0.985231	deepflash2 (ours)
cFOS_in_HC	2	2	2	3	3	1444	0.964143	deepflash2 (ours)
cFOS_in_HC	2	2	2	3	3	1377	0.960385	deepflash2 (ours)
cFOS_in_HC	2	2	2	3	3	1385	0.979479	deepflash2 (ours)
cFOS_in_HC	2	2	2	3	3	1418	0.977972	deepflash2 (ours)
mScarlet_in_PAG	0	1	1	2	2	2359	0.931927	cellpose (ensemble)
mScarlet_in_PAG	0	1	1	2	2	2364	0.928878	cellpose (ensemble)
mScarlet_in_PAG	0	1	1	2	2	2363	0.927337	cellpose (ensemble)
mScarlet_in_PAG	0	1	1	2	2	2368	0.918832	cellpose (ensemble)
mScarlet_in_PAG	0	1	1	2	2	2354	0.943097	cellpose (ensemble)
mScarlet_in_PAG	0	1	1	2	2	2365	0.925511	cellpose (ensemble)
mScarlet_in_PAG	0	1	1	2	2	2366	0.933058	cellpose (ensemble)
mScarlet_in_PAG	0	1	1	2	2	2355	0.914078	cellpose (ensemble)
mScarlet_in_PAG	1	1	1	3	3	2359	0.925028	cellpose (ensemble)
mScarlet_in_PAG	1	1	1	3	3	2364	0.954595	cellpose (ensemble)
mScarlet_in_PAG	1	1	1	3	3	2363	0.922608	cellpose (ensemble)
mScarlet_in_PAG	1	1	1	3	3	2368	0.940019	cellpose (ensemble)
mScarlet_in_PAG	1	1	1	3	3	2354	0.946822	cellpose (ensemble)
mScarlet_in_PAG	1	1	1	3	3	2365	0.929422	cellpose (ensemble)
mScarlet_in_PAG	1	1	1	3	3	2366	0.924744	cellpose (ensemble)
mScarlet_in_PAG	1	1	1	3	3	2355	0.941505	cellpose (ensemble)
mScarlet_in_PAG	2	2	2	3	3	2359	0.912689	cellpose (ensemble)
mScarlet_in_PAG	2	2	2	3	3	2364	0.936066	cellpose (ensemble)
mScarlet_in_PAG	2	2	2	3	3	2363	0.911381	cellpose (ensemble)
mScarlet_in_PAG	2	2	2	3	3	2368	0.90874	cellpose (ensemble)
mScarlet_in_PAG	2	2	2	3	3	2354	0.951398	cellpose (ensemble)
mScarlet_in_PAG	2	2	2	3	3	2365	0.933968	cellpose (ensemble)
mScarlet_in_PAG	2	2	2	3	3	2366	0.943432	cellpose (ensemble)
mScarlet_in_PAG	2	2	2	3	3	2355	0.922502	cellpose (ensemble)
mScarlet_in_PAG	0	1	1	2	2	2359	0.877848	U-Net (2019)
mScarlet_in_PAG	0	1	1	2	2	2364	0.896718	U-Net (2019)
mScarlet_in_PAG	0	1	1	2	2	2363	0.837379	U-Net (2019)
mScarlet_in_PAG	0	1	1	2	2	2368	0.886834	U-Net (2019)
mScarlet_in_PAG	0	1	1	2	2	2354	0.908663	U-Net (2019)
mScarlet_in_PAG	0	1	1	2	2	2365	0.879969	U-Net (2019)
mScarlet_in_PAG	0	1	1	2	2	2366	0.887794	U-Net (2019)
mScarlet_in_PAG	0	1	1	2	2	2355	0.842434	U-Net (2019)
mScarlet_in_PAG	1	1	1	3	3	2359	0.860566	U-Net (2019)
mScarlet_in_PAG	1	1	1	3	3	2364	0.87737	U-Net (2019)
mScarlet_in_PAG	1	1	1	3	3	2363	0.848346	U-Net (2019)
mScarlet_in_PAG	1	1	1	3	3	2368	0.869151	U-Net (2019)
mScarlet_in_PAG	1	1	1	3	3	2354	0.904603	U-Net (2019)
mScarlet_in_PAG	1	1	1	3	3	2365	0.87387	U-Net (2019)
mScarlet_in_PAG	1	1	1	3	3	2366	0.902357	U-Net (2019)
mScarlet_in_PAG	1	1	1	3	3	2355	0.857766	U-Net (2019)
mScarlet_in_PAG	2	2	2	3	3	2359	0.869977	U-Net (2019)
mScarlet_in_PAG	2	2	2	3	3	2364	0.902859	U-Net (2019)
mScarlet_in_PAG	2	2	2	3	3	2363	0.890459	U-Net (2019)
mScarlet_in_PAG	2	2	2	3	3	2368	0.892656	U-Net (2019)
mScarlet_in_PAG	2	2	2	3	3	2354	0.920109	U-Net (2019)
mScarlet_in_PAG	2	2	2	3	3	2365	0.888625	U-Net (2019)
mScarlet_in_PAG	2	2	2	3	3	2366	0.900042	U-Net (2019)
mScarlet_in_PAG	2	2	2	3	3	2355	0.874535	U-Net (2019)
mScarlet_in_PAG	0	1	1	2	2	2359	0.955954	nnunet
mScarlet_in_PAG	0	1	1	2	2	2364	0.969697	nnunet
mScarlet_in_PAG	0	1	1	2	2	2363	0.968076	nnunet
mScarlet_in_PAG	0	1	1	2	2	2368	0.973673	nnunet
mScarlet_in_PAG	0	1	1	2	2	2354	0.949302	nnunet
mScarlet_in_PAG	0	1	1	2	2	2365	0.965029	nnunet
mScarlet_in_PAG	0	1	1	2	2	2366	0.967158	nnunet
mScarlet_in_PAG	0	1	1	2	2	2355	0.9772	nnunet
mScarlet_in_PAG	1	1	1	3	3	2359	0.951214	nnunet
mScarlet_in_PAG	1	1	1	3	3	2364	0.968986	nnunet
mScarlet_in_PAG	1	1	1	3	3	2363	0.965716	nnunet
mScarlet_in_PAG	1	1	1	3	3	2368	0.967553	nnunet
mScarlet_in_PAG	1	1	1	3	3	2354	0.957749	nnunet
mScarlet_in_PAG	1	1	1	3	3	2365	0.963614	nnunet
mScarlet_in_PAG	1	1	1	3	3	2366	0.956604	nnunet
mScarlet_in_PAG	1	1	1	3	3	2355	0.964001	nnunet
mScarlet_in_PAG	2	2	2	3	3	2359	0.952033	nnunet
mScarlet_in_PAG	2	2	2	3	3	2364	0.97525	nnunet
mScarlet_in_PAG	2	2	2	3	3	2363	0.964653	nnunet
mScarlet_in_PAG	2	2	2	3	3	2368	0.97143	nnunet
mScarlet_in_PAG	2	2	2	3	3	2354	0.954857	nnunet
mScarlet_in_PAG	2	2	2	3	3	2365	0.971247	nnunet
mScarlet_in_PAG	2	2	2	3	3	2366	0.961394	nnunet
mScarlet_in_PAG	2	2	2	3	3	2355	0.961887	nnunet
mScarlet_in_PAG	0	1	1	2	2	2365	0.958829	deepflash2 (ours)
mScarlet_in_PAG	0	1	1	2	2	2363	0.953903	deepflash2 (ours)
mScarlet_in_PAG	0	1	1	2	2	2364	0.968436	deepflash2 (ours)
mScarlet_in_PAG	0	1	1	2	2	2354	0.951947	deepflash2 (ours)
mScarlet_in_PAG	0	1	1	2	2	2368	0.958647	deepflash2 (ours)
mScarlet_in_PAG	0	1	1	2	2	2359	0.943447	deepflash2 (ours)
mScarlet_in_PAG	0	1	1	2	2	2366	0.947176	deepflash2 (ours)
mScarlet_in_PAG	0	1	1	2	2	2355	0.961819	deepflash2 (ours)
mScarlet_in_PAG	1	1	1	3	3	2365	0.964606	deepflash2 (ours)
mScarlet_in_PAG	1	1	1	3	3	2363	0.957218	deepflash2 (ours)
mScarlet_in_PAG	1	1	1	3	3	2364	0.967756	deepflash2 (ours)
mScarlet_in_PAG	1	1	1	3	3	2354	0.959496	deepflash2 (ours)
mScarlet_in_PAG	1	1	1	3	3	2368	0.963838	deepflash2 (ours)
mScarlet_in_PAG	1	1	1	3	3	2359	0.953652	deepflash2 (ours)
mScarlet_in_PAG	1	1	1	3	3	2366	0.956907	deepflash2 (ours)
mScarlet_in_PAG	1	1	1	3	3	2355	0.960376	deepflash2 (ours)
mScarlet_in_PAG	2	2	2	3	3	2365	0.966778	deepflash2 (ours)
mScarlet_in_PAG	2	2	2	3	3	2363	0.960548	deepflash2 (ours)
mScarlet_in_PAG	2	2	2	3	3	2364	0.974291	deepflash2 (ours)
mScarlet_in_PAG	2	2	2	3	3	2354	0.962035	deepflash2 (ours)
mScarlet_in_PAG	2	2	2	3	3	2368	0.966736	deepflash2 (ours)
mScarlet_in_PAG	2	2	2	3	3	2359	0.953565	deepflash2 (ours)
mScarlet_in_PAG	2	2	2	3	3	2366	0.968158	deepflash2 (ours)
mScarlet_in_PAG	2	2	2	3	3	2355	0.966587	deepflash2 (ours)
YFP_in_CTX	0	1	1	2	2	2343	0.971688	cellpose (ensemble)
YFP_in_CTX	0	1	1	2	2	2347	0.976271	cellpose (ensemble)
YFP_in_CTX	0	1	1	2	2	2349	0.963457	cellpose (ensemble)
YFP_in_CTX	0	1	1	2	2	2334	0.967466	cellpose (ensemble)
YFP_in_CTX	0	1	1	2	2	2340	0.970033	cellpose (ensemble)
YFP_in_CTX	0	1	1	2	2	2332	0.943067	cellpose (ensemble)
YFP_in_CTX	0	1	1	2	2	2341	0.970452	cellpose (ensemble)
YFP_in_CTX	0	1	1	2	2	2342	0.970624	cellpose (ensemble)
YFP_in_CTX	1	1	1	3	3	2343	0.979638	cellpose (ensemble)
YFP_in_CTX	1	1	1	3	3	2347	0.975352	cellpose (ensemble)
YFP_in_CTX	1	1	1	3	3	2349	0.970202	cellpose (ensemble)
YFP_in_CTX	1	1	1	3	3	2334	0.958534	cellpose (ensemble)
YFP_in_CTX	1	1	1	3	3	2340	0.975696	cellpose (ensemble)
YFP_in_CTX	1	1	1	3	3	2332	0.94902	cellpose (ensemble)
YFP_in_CTX	1	1	1	3	3	2341	0.971412	cellpose (ensemble)
YFP_in_CTX	1	1	1	3	3	2342	0.965765	cellpose (ensemble)
YFP_in_CTX	2	2	2	3	3	2343	0.973636	cellpose (ensemble)
YFP_in_CTX	2	2	2	3	3	2347	0.976849	cellpose (ensemble)
YFP_in_CTX	2	2	2	3	3	2349	0.974499	cellpose (ensemble)
YFP_in_CTX	2	2	2	3	3	2334	0.968494	cellpose (ensemble)
YFP_in_CTX	2	2	2	3	3	2340	0.973657	cellpose (ensemble)
YFP_in_CTX	2	2	2	3	3	2332	0.966401	cellpose (ensemble)
YFP_in_CTX	2	2	2	3	3	2341	0.978116	cellpose (ensemble)
YFP_in_CTX	2	2	2	3	3	2342	0.968182	cellpose (ensemble)
YFP_in_CTX	0	1	1	2	2	2343	0.958335	U-Net (2019)
YFP_in_CTX	0	1	1	2	2	2347	0.960465	U-Net (2019)
YFP_in_CTX	0	1	1	2	2	2349	0.959953	U-Net (2019)
YFP_in_CTX	0	1	1	2	2	2334	0.956511	U-Net (2019)
YFP_in_CTX	0	1	1	2	2	2340	0.959092	U-Net (2019)
YFP_in_CTX	0	1	1	2	2	2332	0.9608	U-Net (2019)
YFP_in_CTX	0	1	1	2	2	2341	0.934868	U-Net (2019)
YFP_in_CTX	0	1	1	2	2	2342	0.951239	U-Net (2019)
YFP_in_CTX	1	1	1	3	3	2343	0.872481	U-Net (2019)
YFP_in_CTX	1	1	1	3	3	2347	0.881595	U-Net (2019)
YFP_in_CTX	1	1	1	3	3	2349	0.829572	U-Net (2019)
YFP_in_CTX	1	1	1	3	3	2334	0.850273	U-Net (2019)
YFP_in_CTX	1	1	1	3	3	2340	0.892609	U-Net (2019)
YFP_in_CTX	1	1	1	3	3	2332	0.8605	U-Net (2019)
YFP_in_CTX	1	1	1	3	3	2341	0.818133	U-Net (2019)
YFP_in_CTX	1	1	1	3	3	2342	0.860425	U-Net (2019)
YFP_in_CTX	2	2	2	3	3	2343	0.865311	U-Net (2019)
YFP_in_CTX	2	2	2	3	3	2347	0.868574	U-Net (2019)
YFP_in_CTX	2	2	2	3	3	2349	0.841889	U-Net (2019)
YFP_in_CTX	2	2	2	3	3	2334	0.841323	U-Net (2019)
YFP_in_CTX	2	2	2	3	3	2340	0.893784	U-Net (2019)
YFP_in_CTX	2	2	2	3	3	2332	0.875553	U-Net (2019)
YFP_in_CTX	2	2	2	3	3	2341	0.795208	U-Net (2019)
YFP_in_CTX	2	2	2	3	3	2342	0.867122	U-Net (2019)
YFP_in_CTX	0	1	1	2	2	2343	0.984493	nnunet
YFP_in_CTX	0	1	1	2	2	2347	0.977924	nnunet
YFP_in_CTX	0	1	1	2	2	2349	0.981312	nnunet
YFP_in_CTX	0	1	1	2	2	2334	0.978645	nnunet
YFP_in_CTX	0	1	1	2	2	2340	0.984903	nnunet
YFP_in_CTX	0	1	1	2	2	2332	0.981033	nnunet
YFP_in_CTX	0	1	1	2	2	2341	0.969203	nnunet
YFP_in_CTX	0	1	1	2	2	2342	0.97348	nnunet
YFP_in_CTX	1	1	1	3	3	2343	0.983862	nnunet
YFP_in_CTX	1	1	1	3	3	2347	0.986227	nnunet
YFP_in_CTX	1	1	1	3	3	2349	0.979318	nnunet
YFP_in_CTX	1	1	1	3	3	2334	0.982404	nnunet
YFP_in_CTX	1	1	1	3	3	2340	0.985251	nnunet
YFP_in_CTX	1	1	1	3	3	2332	0.979035	nnunet
YFP_in_CTX	1	1	1	3	3	2341	0.975816	nnunet
YFP_in_CTX	1	1	1	3	3	2342	0.982516	nnunet
YFP_in_CTX	2	2	2	3	3	2343	0.986022	nnunet
YFP_in_CTX	2	2	2	3	3	2347	0.978948	nnunet
YFP_in_CTX	2	2	2	3	3	2349	0.978736	nnunet
YFP_in_CTX	2	2	2	3	3	2334	0.971355	nnunet
YFP_in_CTX	2	2	2	3	3	2340	0.980998	nnunet
YFP_in_CTX	2	2	2	3	3	2332	0.984985	nnunet
YFP_in_CTX	2	2	2	3	3	2341	0.96663	nnunet
YFP_in_CTX	2	2	2	3	3	2342	0.970475	nnunet
YFP_in_CTX	0	1	1	2	2	2340	0.97732	deepflash2 (ours)
YFP_in_CTX	0	1	1	2	2	2342	0.97207	deepflash2 (ours)
YFP_in_CTX	0	1	1	2	2	2332	0.971208	deepflash2 (ours)
YFP_in_CTX	0	1	1	2	2	2341	0.967189	deepflash2 (ours)
YFP_in_CTX	0	1	1	2	2	2349	0.981348	deepflash2 (ours)
YFP_in_CTX	0	1	1	2	2	2334	0.979811	deepflash2 (ours)
YFP_in_CTX	0	1	1	2	2	2347	0.981008	deepflash2 (ours)
YFP_in_CTX	0	1	1	2	2	2343	0.982714	deepflash2 (ours)
YFP_in_CTX	1	1	1	3	3	2340	0.977913	deepflash2 (ours)
YFP_in_CTX	1	1	1	3	3	2342	0.966634	deepflash2 (ours)
YFP_in_CTX	1	1	1	3	3	2332	0.963202	deepflash2 (ours)
YFP_in_CTX	1	1	1	3	3	2341	0.969659	deepflash2 (ours)
YFP_in_CTX	1	1	1	3	3	2349	0.977344	deepflash2 (ours)
YFP_in_CTX	1	1	1	3	3	2334	0.977973	deepflash2 (ours)
YFP_in_CTX	1	1	1	3	3	2347	0.984957	deepflash2 (ours)
YFP_in_CTX	1	1	1	3	3	2343	0.980508	deepflash2 (ours)
YFP_in_CTX	2	2	2	3	3	2340	0.977903	deepflash2 (ours)
YFP_in_CTX	2	2	2	3	3	2342	0.967493	deepflash2 (ours)
YFP_in_CTX	2	2	2	3	3	2332	0.977493	deepflash2 (ours)
YFP_in_CTX	2	2	2	3	3	2341	0.970052	deepflash2 (ours)
YFP_in_CTX	2	2	2	3	3	2349	0.978494	deepflash2 (ours)
YFP_in_CTX	2	2	2	3	3	2334	0.974193	deepflash2 (ours)
YFP_in_CTX	2	2	2	3	3	2347	0.980731	deepflash2 (ours)
YFP_in_CTX	2	2	2	3	3	2343	0.981718	deepflash2 (ours)
GFAP_in_HC	0	1	1	2	2	2378-3	0.79745	cellpose (ensemble)
GFAP_in_HC	0	1	1	2	2	2377-0	0.945251	cellpose (ensemble)
GFAP_in_HC	0	1	1	2	2	2376-2	0.885286	cellpose (ensemble)
GFAP_in_HC	0	1	1	2	2	2376-3	0.736757	cellpose (ensemble)
GFAP_in_HC	0	1	1	2	2	2377-2	0.893883	cellpose (ensemble)
GFAP_in_HC	0	1	1	2	2	2375-1	0.909819	cellpose (ensemble)
GFAP_in_HC	0	1	1	2	2	2378-2	0.824637	cellpose (ensemble)
GFAP_in_HC	0	1	1	2	2	2375-0	0.558027	cellpose (ensemble)
GFAP_in_HC	1	1	1	3	3	2378-3	0.924615	cellpose (ensemble)
GFAP_in_HC	1	1	1	3	3	2377-0	0.947198	cellpose (ensemble)
GFAP_in_HC	1	1	1	3	3	2376-2	0.950263	cellpose (ensemble)
GFAP_in_HC	1	1	1	3	3	2376-3	0.607384	cellpose (ensemble)
GFAP_in_HC	1	1	1	3	3	2377-2	0.882175	cellpose (ensemble)
GFAP_in_HC	1	1	1	3	3	2375-1	0.914957	cellpose (ensemble)
GFAP_in_HC	1	1	1	3	3	2378-2	0.874381	cellpose (ensemble)
GFAP_in_HC	1	1	1	3	3	2375-0	0.637792	cellpose (ensemble)
GFAP_in_HC	2	2	2	3	3	2378-3	0.822746	cellpose (ensemble)
GFAP_in_HC	2	2	2	3	3	2377-0	0.954317	cellpose (ensemble)
GFAP_in_HC	2	2	2	3	3	2376-2	0.891834	cellpose (ensemble)
GFAP_in_HC	2	2	2	3	3	2376-3	0.817026	cellpose (ensemble)
GFAP_in_HC	2	2	2	3	3	2377-2	0.81863	cellpose (ensemble)
GFAP_in_HC	2	2	2	3	3	2375-1	0.957375	cellpose (ensemble)
GFAP_in_HC	2	2	2	3	3	2378-2	0.836317	cellpose (ensemble)
GFAP_in_HC	2	2	2	3	3	2375-0	0.859983	cellpose (ensemble)
GFAP_in_HC	0	1	1	2	2	2376-3	0.854652	U-Net (2019)
GFAP_in_HC	0	1	1	2	2	2377-0	0.874694	U-Net (2019)
GFAP_in_HC	0	1	1	2	2	2375-1	0.870254	U-Net (2019)
GFAP_in_HC	0	1	1	2	2	2377-2	0.844379	U-Net (2019)
GFAP_in_HC	0	1	1	2	2	2378-3	0.846386	U-Net (2019)
GFAP_in_HC	0	1	1	2	2	2375-0	0.870296	U-Net (2019)
GFAP_in_HC	0	1	1	2	2	2378-2	0.869821	U-Net (2019)
GFAP_in_HC	0	1	1	2	2	2376-2	0.869366	U-Net (2019)
GFAP_in_HC	1	1	1	3	3	2376-3	0.810023	U-Net (2019)
GFAP_in_HC	1	1	1	3	3	2377-0	0.866086	U-Net (2019)
GFAP_in_HC	1	1	1	3	3	2375-1	0.846469	U-Net (2019)
GFAP_in_HC	1	1	1	3	3	2377-2	0.846943	U-Net (2019)
GFAP_in_HC	1	1	1	3	3	2378-3	0.826783	U-Net (2019)
GFAP_in_HC	1	1	1	3	3	2375-0	0.855001	U-Net (2019)
GFAP_in_HC	1	1	1	3	3	2378-2	0.848196	U-Net (2019)
GFAP_in_HC	1	1	1	3	3	2376-2	0.842542	U-Net (2019)
GFAP_in_HC	2	2	2	3	3	2376-3	0.857623	U-Net (2019)
GFAP_in_HC	2	2	2	3	3	2377-0	0.880142	U-Net (2019)
GFAP_in_HC	2	2	2	3	3	2375-1	0.888071	U-Net (2019)
GFAP_in_HC	2	2	2	3	3	2377-2	0.879332	U-Net (2019)
GFAP_in_HC	2	2	2	3	3	2378-3	0.871261	U-Net (2019)
GFAP_in_HC	2	2	2	3	3	2375-0	0.888415	U-Net (2019)
GFAP_in_HC	2	2	2	3	3	2378-2	0.881429	U-Net (2019)
GFAP_in_HC	2	2	2	3	3	2376-2	0.881438	U-Net (2019)
GFAP_in_HC	0	1	1	2	2	2376-3	0.958362	nnunet
GFAP_in_HC	0	1	1	2	2	2377-0	0.956003	nnunet
GFAP_in_HC	0	1	1	2	2	2375-1	0.954504	nnunet
GFAP_in_HC	0	1	1	2	2	2377-2	0.955544	nnunet
GFAP_in_HC	0	1	1	2	2	2378-3	0.959104	nnunet
GFAP_in_HC	0	1	1	2	2	2375-0	0.961749	nnunet
GFAP_in_HC	0	1	1	2	2	2378-2	0.955706	nnunet
GFAP_in_HC	0	1	1	2	2	2376-2	0.952696	nnunet
GFAP_in_HC	1	1	1	3	3	2376-3	0.956923	nnunet
GFAP_in_HC	1	1	1	3	3	2377-0	0.955018	nnunet
GFAP_in_HC	1	1	1	3	3	2375-1	0.955758	nnunet
GFAP_in_HC	1	1	1	3	3	2377-2	0.958314	nnunet
GFAP_in_HC	1	1	1	3	3	2378-3	0.959024	nnunet
GFAP_in_HC	1	1	1	3	3	2375-0	0.961152	nnunet
GFAP_in_HC	1	1	1	3	3	2378-2	0.959322	nnunet
GFAP_in_HC	1	1	1	3	3	2376-2	0.957487	nnunet
GFAP_in_HC	2	2	2	3	3	2376-3	0.95725	nnunet
GFAP_in_HC	2	2	2	3	3	2377-0	0.952839	nnunet
GFAP_in_HC	2	2	2	3	3	2375-1	0.95509	nnunet
GFAP_in_HC	2	2	2	3	3	2377-2	0.958224	nnunet
GFAP_in_HC	2	2	2	3	3	2378-3	0.961401	nnunet
GFAP_in_HC	2	2	2	3	3	2375-0	0.962742	nnunet
GFAP_in_HC	2	2	2	3	3	2378-2	0.960369	nnunet
GFAP_in_HC	2	2	2	3	3	2376-2	0.951895	nnunet
GFAP_in_HC	0	1	1	2	2	2375-0	0.963674	deepflash2 (ours)
GFAP_in_HC	0	1	1	2	2	2378-3	0.953317	deepflash2 (ours)
GFAP_in_HC	0	1	1	2	2	2377-2	0.96246	deepflash2 (ours)
GFAP_in_HC	0	1	1	2	2	2377-0	0.967986	deepflash2 (ours)
GFAP_in_HC	0	1	1	2	2	2378-2	0.953182	deepflash2 (ours)
GFAP_in_HC	0	1	1	2	2	2376-3	0.951331	deepflash2 (ours)
GFAP_in_HC	0	1	1	2	2	2376-2	0.965524	deepflash2 (ours)
GFAP_in_HC	0	1	1	2	2	2375-1	0.967431	deepflash2 (ours)
GFAP_in_HC	1	1	1	3	3	2375-0	0.959937	deepflash2 (ours)
GFAP_in_HC	1	1	1	3	3	2378-3	0.959301	deepflash2 (ours)
GFAP_in_HC	1	1	1	3	3	2377-2	0.964901	deepflash2 (ours)
GFAP_in_HC	1	1	1	3	3	2377-0	0.966848	deepflash2 (ours)
GFAP_in_HC	1	1	1	3	3	2378-2	0.964669	deepflash2 (ours)
GFAP_in_HC	1	1	1	3	3	2376-3	0.957333	deepflash2 (ours)
GFAP_in_HC	1	1	1	3	3	2376-2	0.969532	deepflash2 (ours)
GFAP_in_HC	1	1	1	3	3	2375-1	0.970355	deepflash2 (ours)
GFAP_in_HC	2	2	2	3	3	2375-0	0.961261	deepflash2 (ours)
GFAP_in_HC	2	2	2	3	3	2378-3	0.95376	deepflash2 (ours)
GFAP_in_HC	2	2	2	3	3	2377-2	0.961329	deepflash2 (ours)
GFAP_in_HC	2	2	2	3	3	2377-0	0.964266	deepflash2 (ours)
GFAP_in_HC	2	2	2	3	3	2378-2	0.957416	deepflash2 (ours)
GFAP_in_HC	2	2	2	3	3	2376-3	0.951616	deepflash2 (ours)
GFAP_in_HC	2	2	2	3	3	2376-2	0.969323	deepflash2 (ours)
GFAP_in_HC	2	2	2	3	3	2375-1	0.96829	deepflash2 (ours)

## Sheet: Figure 3d
is_ensemble	dataset	GPU_type	GPU	time_single	time	hours	Comment	method_formatted
1	GFAP_in_HC	NVIDIA Tesla A100	paid (A100)	37280	186400	51.7778	a2-highgpu-1g (12 vCPUs, 85 GB Speicherplatz), A100-SXM4-40GB	nnunet
1	cFOS_in_HC	NVIDIA Tesla A100	paid (A100)	73620	368100	102.25	a2-highgpu-1g (12 vCPUs, 85 GB Speicherplatz), A100-SXM4-40GB	nnunet
1	PV_in_HC	NVIDIA Tesla A100	paid (A100)	73310	366550	101.819	a2-highgpu-1g (12 vCPUs, 85 GB Speicherplatz), A100-SXM4-40GB	nnunet
1	YFP_in_CTX	NVIDIA Tesla A100	paid (A100)	84660	423300	117.583	a2-highgpu-1g (12 vCPUs, 85 GB Speicherplatz), A100-SXM4-40GB	nnunet
1	mScarlet_in_PAG	NVIDIA Tesla A100	paid (A100)	85970	429850	119.403	a2-highgpu-1g (12 vCPUs, 85 GB Speicherplatz), A100-SXM4-40GB	nnunet
1	GFAP_in_HC	NVIDIA Tesla A100	paid (A100)	468	1599	0.444167	a2-highgpu-1g (12 vCPUs, 85 GB Speicherplatz), A100-SXM4-40GB	deepflash2 (ours)
1	cFOS_in_HC	NVIDIA Tesla A100	paid (A100)	494	1702	0.472778	a2-highgpu-1g (12 vCPUs, 85 GB Speicherplatz), A100-SXM4-40GB	deepflash2 (ours)
1	PV_in_HC	NVIDIA Tesla A100	paid (A100)	498	1688	0.468889	a2-highgpu-1g (12 vCPUs, 85 GB Speicherplatz), A100-SXM4-40GB	deepflash2 (ours)
1	YFP_in_CTX	NVIDIA Tesla A100	paid (A100)	504	1775	0.493056	a2-highgpu-1g (12 vCPUs, 85 GB Speicherplatz), A100-SXM4-40GB	deepflash2 (ours)
1	mScarlet_in_PAG	NVIDIA Tesla A100	paid (A100)	501	1805	0.501389	a2-highgpu-1g (12 vCPUs, 85 GB Speicherplatz), A100-SXM4-40GB	deepflash2 (ours)
0	GFAP_in_HC	NVIDIA Tesla A100	paid (A100)	8034.6	8034.6	2.23183	a2-highgpu-1g (12 vCPUs, 85 GB Speicherplatz), A100-SXM4-40GB	U-Net (2019)
0	cFOS_in_HC	NVIDIA Tesla A100	paid (A100)	3643	3643	1.01194	a2-highgpu-1g (12 vCPUs, 85 GB Speicherplatz), A100-SXM4-40GB	U-Net (2019)
0	PV_in_HC	NVIDIA Tesla A100	paid (A100)	3601.4	3601.4	1.00039	a2-highgpu-1g (12 vCPUs, 85 GB Speicherplatz), A100-SXM4-40GB	U-Net (2019)
0	YFP_in_CTX	NVIDIA Tesla A100	paid (A100)	9069.7	9069.7	2.51936	a2-highgpu-1g (12 vCPUs, 85 GB Speicherplatz), A100-SXM4-40GB	U-Net (2019)
0	mScarlet_in_PAG	NVIDIA Tesla A100	paid (A100)	9044.2	9044.2	2.51228	a2-highgpu-1g (12 vCPUs, 85 GB Speicherplatz), A100-SXM4-40GB	U-Net (2019)
1	cFOS_in_HC	NVIDIA Tesla A100	paid (A100)	343	1715	0.476389	a2-highgpu-1g (12 vCPUs, 85 GB Speicherplatz), A100-SXM4-40GB	cellpose (ensemble)
1	PV_in_HC	NVIDIA Tesla A100	paid (A100)	338	1690	0.469444	a2-highgpu-1g (12 vCPUs, 85 GB Speicherplatz), A100-SXM4-40GB	cellpose (ensemble)
1	YFP_in_CTX	NVIDIA Tesla A100	paid (A100)	352.2	1761	0.489167	a2-highgpu-1g (12 vCPUs, 85 GB Speicherplatz), A100-SXM4-40GB	cellpose (ensemble)
1	mScarlet_in_PAG	NVIDIA Tesla A100	paid (A100)	362.6	1813	0.503611	a2-highgpu-1g (12 vCPUs, 85 GB Speicherplatz), A100-SXM4-40GB	cellpose (ensemble)
1	GFAP_in_HC	NVIDIA Tesla A100	paid (A100)	102	510	0.141667	a2-highgpu-1g (12 vCPUs, 85 GB Speicherplatz), A100-SXM4-40GB	cellpose (ensemble)
1	GFAP_in_HC	NVIDIA Tesla T4	free (T4)	55400	277000	76.9444	Colab free, 55.4 seconds per epoch	nnunet
1	cFOS_in_HC	NVIDIA Tesla T4	free (T4)	225000	1125000	312.5	Colab free, 225 seconds per epoch	nnunet
1	PV_in_HC	NVIDIA Tesla T4	free (T4)	223000	1115000	309.722	Colab free, 223 seconds per epoch	nnunet
1	YFP_in_CTX	NVIDIA Tesla T4	free (T4)	290500	1452500	403.472	Colab free, 290.5 seconds per epoch	nnunet
1	mScarlet_in_PAG	NVIDIA Tesla T4	free (T4)	279000	1395000	387.5	Colab free, 279 seconds per epoch	nnunet
1	GFAP_in_HC	NVIDIA Tesla T4	free (T4)	572	2860	0.794444	Colab free	deepflash2 (ours)
1	cFOS_in_HC	NVIDIA Tesla T4	free (T4)	597	2985	0.829167	Colab free	deepflash2 (ours)
1	PV_in_HC	NVIDIA Tesla T4	free (T4)	598	2990	0.830556	Colab free	deepflash2 (ours)
1	YFP_in_CTX	NVIDIA Tesla T4	free (T4)	604	3020	0.838889	Colab free	deepflash2 (ours)
1	mScarlet_in_PAG	NVIDIA Tesla T4	free (T4)	602	3010	0.836111	Colab free	deepflash2 (ours)
0	GFAP_in_HC	NVIDIA Tesla T4	free (T4)	15150	15150	4.20833	Colab free	U-Net (2019)
0	cFOS_in_HC	NVIDIA Tesla T4	free (T4)	11310	11310	3.14167	Colab free	U-Net (2019)
0	PV_in_HC	NVIDIA Tesla T4	free (T4)	11258	11258	3.12722	Colab free	U-Net (2019)
0	YFP_in_CTX	NVIDIA Tesla T4	free (T4)	16362	16362	4.545	Colab free	U-Net (2019)
0	mScarlet_in_PAG	NVIDIA Tesla T4	free (T4)	16160	16160	4.48889	Colab free	U-Net (2019)
1	cFOS_in_HC	NVIDIA Tesla T4	free (T4)	728	3640	1.01111	Colab free	cellpose (ensemble)
1	PV_in_HC	NVIDIA Tesla T4	free (T4)	712	3560	0.988889	Colab free	cellpose (ensemble)
1	YFP_in_CTX	NVIDIA Tesla T4	free (T4)	446.5	2232.5	0.620139	Colab free	cellpose (ensemble)
1	mScarlet_in_PAG	NVIDIA Tesla T4	free (T4)	496	2480	0.688889	Colab free	cellpose (ensemble)
1	GFAP_in_HC	NVIDIA Tesla T4	free (T4)	222.5	1112.5	0.309028	Colab free	cellpose (ensemble)

## Sheet: Figure 4a
idx	dataset	method	dice_score	uncertainty_score	expert_min	expert_mean	expert_max	expert_comparison
1237	PV_in_HC	deepflash2	0.859102	0.181919	0.799368	0.919728	0.971907	in expert range
1283	PV_in_HC	deepflash2	0.816572	0.0845158	0.77868	0.825952	0.890995	in expert range
1377	PV_in_HC	deepflash2	0.912287	0.110733	0.79737	0.874466	0.935571	in expert range
1385	PV_in_HC	deepflash2	0.954875	0.0498706	0.813653	0.91903	0.964286	in expert range
1418	PV_in_HC	deepflash2	0.937456	0.0802454	0.893662	0.921518	0.94313	in expert range
1444	PV_in_HC	deepflash2	0.931899	0.088534	0.863939	0.9227	0.961905	in expert range
1582	PV_in_HC	deepflash2	0.934889	0.0731262	0.880864	0.912141	0.94105	in expert range
1599	PV_in_HC	deepflash2	0.938939	0.0816707	0.89185	0.921814	0.934862	above best expert
1237	cFOS_in_HC	deepflash2	0.807503	0.201029	0.513633	0.720669	0.826076	in expert range
1283	cFOS_in_HC	deepflash2	0.876418	0.130445	0.790211	0.857315	0.895967	in expert range
1377	cFOS_in_HC	deepflash2	0.820953	0.169915	0.600174	0.731169	0.81752	above best expert
1385	cFOS_in_HC	deepflash2	0.894684	0.116398	0.769394	0.825751	0.84833	above best expert
1418	cFOS_in_HC	deepflash2	0.807888	0.182464	0.462313	0.708265	0.864613	in expert range
1444	cFOS_in_HC	deepflash2	0.755364	0.261799	0.564508	0.667963	0.757389	in expert range
1582	cFOS_in_HC	deepflash2	0.850146	0.215491	0.352361	0.678348	0.807148	above best expert
1599	cFOS_in_HC	deepflash2	0.764376	0.214372	0.320517	0.64801	0.806067	in expert range
2354	mScarlet_in_PAG	deepflash2	0.831067	0.237765	0.815648	0.842458	0.866265	in expert range
2355	mScarlet_in_PAG	deepflash2	0.846763	0.237221	0.729514	0.802718	0.842071	above best expert
2359	mScarlet_in_PAG	deepflash2	0.77972	0.315524	0.677496	0.738141	0.781717	in expert range
2363	mScarlet_in_PAG	deepflash2	0.84029	0.249219	0.60096	0.786564	0.879814	in expert range
2364	mScarlet_in_PAG	deepflash2	0.847917	0.216454	0.680679	0.797855	0.894198	in expert range
2365	mScarlet_in_PAG	deepflash2	0.834528	0.236907	0.743014	0.796751	0.85788	in expert range
2366	mScarlet_in_PAG	deepflash2	0.819977	0.241918	0.726937	0.772944	0.8409	in expert range
2368	mScarlet_in_PAG	deepflash2	0.84142	0.228759	0.803499	0.832521	0.858033	in expert range
2332	YFP_in_CTX	deepflash2	0.919684	0.180274	0.725709	0.842569	0.906024	above best expert
2334	YFP_in_CTX	deepflash2	0.912262	0.202053	0.768181	0.848366	0.896551	above best expert
2340	YFP_in_CTX	deepflash2	0.921965	0.178655	0.742324	0.861138	0.897099	above best expert
2341	YFP_in_CTX	deepflash2	0.864907	0.258584	0.656617	0.793316	0.889388	in expert range
2342	YFP_in_CTX	deepflash2	0.856461	0.203238	0.832355	0.860576	0.874997	in expert range
2343	YFP_in_CTX	deepflash2	0.872708	0.170887	0.815584	0.86244	0.929972	in expert range
2347	YFP_in_CTX	deepflash2	0.897596	0.172429	0.864337	0.878053	0.890669	above best expert
2349	YFP_in_CTX	deepflash2	0.831976	0.213097	0.772973	0.83803	0.906688	in expert range
2375-0	GFAP_in_HC	deepflash2	0.797119	0.292135	0.809248	0.83059	0.862882	below worst expert
2375-1	GFAP_in_HC	deepflash2	0.833943	0.279226	0.807802	0.834417	0.870405	in expert range
2376-2	GFAP_in_HC	deepflash2	0.842427	0.250593	0.851283	0.869394	0.903447	below worst expert
2376-3	GFAP_in_HC	deepflash2	0.80877	0.294175	0.764427	0.838401	0.882196	in expert range
2377-0	GFAP_in_HC	deepflash2	0.833115	0.269399	0.798033	0.853382	0.886081	in expert range
2377-2	GFAP_in_HC	deepflash2	0.814444	0.278335	0.833401	0.856542	0.868351	below worst expert
2378-2	GFAP_in_HC	deepflash2	0.807203	0.298031	0.733295	0.801691	0.876338	in expert range
2378-3	GFAP_in_HC	deepflash2	0.793719	0.316744	0.735275	0.79436	0.841553	in expert range

## Sheet: Figure 4b
dataset	file	uncertainty_bins	error_rate	expert_agreement
PV_in_HC	1444.tif	0	0.000491972	0.997967
PV_in_HC	1444.tif	0.04	0.197796	0.385675
PV_in_HC	1444.tif	0.08	0.209607	0.401747
PV_in_HC	1444.tif	0.12	0.298305	0.360169
PV_in_HC	1444.tif	0.16	0.23956	0.395604
PV_in_HC	1444.tif	0.2	0.295455	0.265152
PV_in_HC	1444.tif	0.24	0.336752	0.188034
PV_in_HC	1444.tif	0.28	0.457554	0.136691
PV_in_HC	1444.tif	0.32	0.425225	0.18018
PV_in_HC	1444.tif	0.36	0.386792	0.160377
PV_in_HC	1444.tif	0.4	0.352273	0.193182
PV_in_HC	1444.tif	0.44	0.355556	0.181818
PV_in_HC	1444.tif	0.48	0.389362	0.148936
PV_in_HC	1444.tif	0.52	0.385542	0.180723
PV_in_HC	1444.tif	0.56	0.391209	0.120879
PV_in_HC	1444.tif	0.6	0.383333	0.166667
PV_in_HC	1444.tif	0.64	0.385106	0.117021
PV_in_HC	1444.tif	0.68	0.361905	0.119048
PV_in_HC	1444.tif	0.72	0.382979	0.0638298
PV_in_HC	1444.tif	0.76	0.40381	0.114286
PV_in_HC	1444.tif	0.8	0.391379	0.103448
PV_in_HC	1444.tif	0.84	0.32381	0.0519481
PV_in_HC	1444.tif	0.88	0.437705	0.0737705
PV_in_HC	1444.tif	0.92	0.479221	0.0779221
PV_in_HC	1444.tif	0.96	0.450829	0.104972
PV_in_HC	1377.tif	0	0.00128434	0.995725
PV_in_HC	1377.tif	0.04	0.213947	0.351464
PV_in_HC	1377.tif	0.08	0.25641	0.305556
PV_in_HC	1377.tif	0.12	0.278754	0.215297
PV_in_HC	1377.tif	0.16	0.32228	0.147668
PV_in_HC	1377.tif	0.2	0.3	0.201439
PV_in_HC	1377.tif	0.24	0.323297	0.175627
PV_in_HC	1377.tif	0.28	0.357604	0.0829493
PV_in_HC	1377.tif	0.32	0.348649	0.153153
PV_in_HC	1377.tif	0.36	0.331343	0.159204
PV_in_HC	1377.tif	0.4	0.362431	0.116022
PV_in_HC	1377.tif	0.44	0.372727	0.0669856
PV_in_HC	1377.tif	0.48	0.398086	0.114833
PV_in_HC	1377.tif	0.52	0.356818	0.125
PV_in_HC	1377.tif	0.56	0.398742	0.0880503
PV_in_HC	1377.tif	0.6	0.41828	0.0967742
PV_in_HC	1377.tif	0.64	0.390588	0.111765
PV_in_HC	1377.tif	0.68	0.425698	0.111732
PV_in_HC	1377.tif	0.72	0.425397	0.047619
PV_in_HC	1377.tif	0.76	0.431351	0.113514
PV_in_HC	1377.tif	0.8	0.435498	0.0649351
PV_in_HC	1377.tif	0.84	0.449351	0.0909091
PV_in_HC	1377.tif	0.88	0.465333	0.0833333
PV_in_HC	1377.tif	0.92	0.443005	0.0803109
PV_in_HC	1377.tif	0.96	0.49233	0.060472
PV_in_HC	1418.tif	0	0.000881073	0.996449
PV_in_HC	1418.tif	0.04	0.210207	0.424242
PV_in_HC	1418.tif	0.08	0.266496	0.332481
PV_in_HC	1418.tif	0.12	0.269872	0.310897
PV_in_HC	1418.tif	0.16	0.306464	0.315589
PV_in_HC	1418.tif	0.2	0.316364	0.322727
PV_in_HC	1418.tif	0.24	0.374895	0.343096
PV_in_HC	1418.tif	0.28	0.412264	0.415094
PV_in_HC	1418.tif	0.32	0.378704	0.291667
PV_in_HC	1418.tif	0.36	0.40625	0.232143
PV_in_HC	1418.tif	0.4	0.4	0.223881
PV_in_HC	1418.tif	0.44	0.369591	0.28655
PV_in_HC	1418.tif	0.48	0.376331	0.248521
PV_in_HC	1418.tif	0.52	0.371605	0.222222
PV_in_HC	1418.tif	0.56	0.39422	0.150289
PV_in_HC	1418.tif	0.6	0.377515	0.272189
PV_in_HC	1418.tif	0.64	0.354795	0.246575
PV_in_HC	1418.tif	0.68	0.381366	0.248447
PV_in_HC	1418.tif	0.72	0.403871	0.225806
PV_in_HC	1418.tif	0.76	0.42303	0.169697
PV_in_HC	1418.tif	0.8	0.424096	0.174699
PV_in_HC	1418.tif	0.84	0.393782	0.196891
PV_in_HC	1418.tif	0.88	0.42377	0.209016
PV_in_HC	1418.tif	0.92	0.438129	0.223022
PV_in_HC	1418.tif	0.96	0.514203	0.266667
PV_in_HC	1283.tif	0	0.000586583	0.997353
PV_in_HC	1283.tif	0.04	0.242286	0.285714
PV_in_HC	1283.tif	0.08	0.227523	0.394495
PV_in_HC	1283.tif	0.12	0.309474	0.252632
PV_in_HC	1283.tif	0.16	0.274576	0.237288
PV_in_HC	1283.tif	0.2	0.343662	0.183099
PV_in_HC	1283.tif	0.24	0.438462	0.102564
PV_in_HC	1283.tif	0.28	0.402564	0.153846
PV_in_HC	1283.tif	0.32	0.466667	0.145833
PV_in_HC	1283.tif	0.36	0.358621	0.137931
PV_in_HC	1283.tif	0.4	0.434783	0.195652
PV_in_HC	1283.tif	0.44	0.453061	0.0816327
PV_in_HC	1283.tif	0.48	0.404762	0.119048
PV_in_HC	1283.tif	0.52	0.393103	0.137931
PV_in_HC	1283.tif	0.56	0.425806	0.129032
PV_in_HC	1283.tif	0.6	0.48	0.15
PV_in_HC	1283.tif	0.64	0.5	0.0862069
PV_in_HC	1283.tif	0.68	0.440541	0.121622
PV_in_HC	1283.tif	0.72	0.458537	0.146341
PV_in_HC	1283.tif	0.76	0.470103	0.0824742
PV_in_HC	1283.tif	0.8	0.466667	0.106667
PV_in_HC	1283.tif	0.84	0.392105	0.0789474
PV_in_HC	1283.tif	0.88	0.414379	0.0653595
PV_in_HC	1283.tif	0.92	0.5	0.333333
PV_in_HC	1283.tif	0.96	0.492537	0.223881
PV_in_HC	1599.tif	0	0.000596743	0.998133
PV_in_HC	1599.tif	0.04	0.229167	0.306548
PV_in_HC	1599.tif	0.08	0.234906	0.311321
PV_in_HC	1599.tif	0.12	0.254167	0.284722
PV_in_HC	1599.tif	0.16	0.269355	0.258065
PV_in_HC	1599.tif	0.2	0.280769	0.307692
PV_in_HC	1599.tif	0.24	0.337255	0.166667
PV_in_HC	1599.tif	0.28	0.354167	0.177083
PV_in_HC	1599.tif	0.32	0.263291	0.240506
PV_in_HC	1599.tif	0.36	0.365116	0.22093
PV_in_HC	1599.tif	0.4	0.342029	0.188406
PV_in_HC	1599.tif	0.44	0.381818	0.103896
PV_in_HC	1599.tif	0.48	0.307042	0.183099
PV_in_HC	1599.tif	0.52	0.363636	0.142857
PV_in_HC	1599.tif	0.56	0.307246	0.275362
PV_in_HC	1599.tif	0.6	0.325926	0.197531
PV_in_HC	1599.tif	0.64	0.336842	0.197368
PV_in_HC	1599.tif	0.68	0.337037	0.203704
PV_in_HC	1599.tif	0.72	0.371429	0.126984
PV_in_HC	1599.tif	0.76	0.405797	0.173913
PV_in_HC	1599.tif	0.8	0.418367	0.153061
PV_in_HC	1599.tif	0.84	0.393617	0.159574
PV_in_HC	1599.tif	0.88	0.436364	0.154545
PV_in_HC	1599.tif	0.92	0.578947	0.0789474
PV_in_HC	1599.tif	0.96	0.500676	0.0675676
PV_in_HC	1385.tif	0	0.000149457	0.9993
PV_in_HC	1385.tif	0.04	0.227451	0.27451
PV_in_HC	1385.tif	0.08	0.165	0.475
PV_in_HC	1385.tif	0.12	0.183333	0.416667
PV_in_HC	1385.tif	0.16	0.156522	0.434783
PV_in_HC	1385.tif	0.2	0.154545	0.590909
PV_in_HC	1385.tif	0.24	0.357143	0.142857
PV_in_HC	1385.tif	0.28	0.211765	0.352941
PV_in_HC	1385.tif	0.32	0.3	0.333333
PV_in_HC	1385.tif	0.36	0.258824	0.294118
PV_in_HC	1385.tif	0.4	0.28	0.4
PV_in_HC	1385.tif	0.44	0.305263	0.263158
PV_in_HC	1385.tif	0.48	0.127273	0.636364
PV_in_HC	1385.tif	0.52	0.246154	0.461538
PV_in_HC	1385.tif	0.56	0.19	0.6
PV_in_HC	1385.tif	0.6	0.034	0.92
PV_in_HC	1385.tif	0.64	0.0236559	0.946237
PV_in_HC	1385.tif	0.68	0.0823529	0.794118
PV_in_HC	1385.tif	0.72	0.0977778	0.755556
PV_in_HC	1385.tif	0.76	0.4	0.166667
PV_in_HC	1385.tif	0.8	0.527273	0
PV_in_HC	1385.tif	0.84	0.68	0.1
PV_in_HC	1385.tif	0.88	0.478261	0.0434783
PV_in_HC	1385.tif	0.92	0.478261	0.173913
PV_in_HC	1385.tif	0.96	0.4	0.125
PV_in_HC	1582.tif	0	0.000878204	0.996654
PV_in_HC	1582.tif	0.04	0.229644	0.33004
PV_in_HC	1582.tif	0.08	0.265359	0.267974
PV_in_HC	1582.tif	0.12	0.260741	0.288889
PV_in_HC	1582.tif	0.16	0.271717	0.217172
PV_in_HC	1582.tif	0.2	0.293103	0.183908
PV_in_HC	1582.tif	0.24	0.288112	0.216783
PV_in_HC	1582.tif	0.28	0.319403	0.164179
PV_in_HC	1582.tif	0.32	0.344068	0.169492
PV_in_HC	1582.tif	0.36	0.318919	0.121622
PV_in_HC	1582.tif	0.4	0.308065	0.217742
PV_in_HC	1582.tif	0.44	0.348148	0.157407
PV_in_HC	1582.tif	0.48	0.361062	0.0707965
PV_in_HC	1582.tif	0.52	0.330719	0.150327
PV_in_HC	1582.tif	0.56	0.30989	0.131868
PV_in_HC	1582.tif	0.6	0.354128	0.137615
PV_in_HC	1582.tif	0.64	0.394937	0.177215
PV_in_HC	1582.tif	0.68	0.401961	0.166667
PV_in_HC	1582.tif	0.72	0.442276	0.0650407
PV_in_HC	1582.tif	0.76	0.427273	0.121212
PV_in_HC	1582.tif	0.8	0.393789	0.0931677
PV_in_HC	1582.tif	0.84	0.451656	0.0794702
PV_in_HC	1582.tif	0.88	0.451389	0.104167
PV_in_HC	1582.tif	0.92	0.488525	0.0983607
PV_in_HC	1582.tif	0.96	0.509868	0.154605
PV_in_HC	1237.tif	0	0.000183909	0.999625
PV_in_HC	1237.tif	0.04	0.132609	0.668478
PV_in_HC	1237.tif	0.08	0.152066	0.578512
PV_in_HC	1237.tif	0.12	0.170093	0.579439
PV_in_HC	1237.tif	0.16	0.171429	0.584416
PV_in_HC	1237.tif	0.2	0.132394	0.676056
PV_in_HC	1237.tif	0.24	0.157143	0.595238
PV_in_HC	1237.tif	0.28	0.111111	0.666667
PV_in_HC	1237.tif	0.32	0.0675676	0.831081
PV_in_HC	1237.tif	0.36	0.193103	0.603448
PV_in_HC	1237.tif	0.4	0.153191	0.468085
PV_in_HC	1237.tif	0.44	0.194118	0.529412
PV_in_HC	1237.tif	0.48	0.2	0.431818
PV_in_HC	1237.tif	0.52	0.182979	0.489362
PV_in_HC	1237.tif	0.56	0.158621	0.517241
PV_in_HC	1237.tif	0.6	0.207273	0.418182
PV_in_HC	1237.tif	0.64	0.226471	0.544118
PV_in_HC	1237.tif	0.68	0.118182	0.545455
PV_in_HC	1237.tif	0.72	0.185841	0.269912
PV_in_HC	1237.tif	0.76	0.140952	0.561905
PV_in_HC	1237.tif	0.8	0.208219	0.424658
PV_in_HC	1237.tif	0.84	0.44486	0.607477
PV_in_HC	1237.tif	0.88	0.826573	0.916084
PV_in_HC	1237.tif	0.92	0.670588	0.869281
PV_in_HC	1237.tif	0.96	0.538554	0.915663
cFOS_in_HC	1444.tif	0	0.00142936	0.994859
cFOS_in_HC	1444.tif	0.04	0.204216	0.450253
cFOS_in_HC	1444.tif	0.08	0.234574	0.360372
cFOS_in_HC	1444.tif	0.12	0.238947	0.34386
cFOS_in_HC	1444.tif	0.16	0.249187	0.28252
cFOS_in_HC	1444.tif	0.2	0.268657	0.39801
cFOS_in_HC	1444.tif	0.24	0.300575	0.362069
cFOS_in_HC	1444.tif	0.28	0.32053	0.374172
cFOS_in_HC	1444.tif	0.32	0.331707	0.327526
cFOS_in_HC	1444.tif	0.36	0.369412	0.329412
cFOS_in_HC	1444.tif	0.4	0.397297	0.253378
cFOS_in_HC	1444.tif	0.44	0.360279	0.278746
cFOS_in_HC	1444.tif	0.48	0.428676	0.191176
cFOS_in_HC	1444.tif	0.52	0.395181	0.297189
cFOS_in_HC	1444.tif	0.56	0.338078	0.323843
cFOS_in_HC	1444.tif	0.6	0.345455	0.286364
cFOS_in_HC	1444.tif	0.64	0.380567	0.295547
cFOS_in_HC	1444.tif	0.68	0.352137	0.269231
cFOS_in_HC	1444.tif	0.72	0.413265	0.265306
cFOS_in_HC	1444.tif	0.76	0.441379	0.364532
cFOS_in_HC	1444.tif	0.8	0.405634	0.352113
cFOS_in_HC	1444.tif	0.84	0.45974	0.316017
cFOS_in_HC	1444.tif	0.88	0.499254	0.216418
cFOS_in_HC	1444.tif	0.92	0.456698	0.274143
cFOS_in_HC	1444.tif	0.96	0.473684	0.281307
cFOS_in_HC	1385.tif	0	0.000937584	0.99654
cFOS_in_HC	1385.tif	0.04	0.268173	0.284369
cFOS_in_HC	1385.tif	0.08	0.294648	0.264789
cFOS_in_HC	1385.tif	0.12	0.311712	0.189189
cFOS_in_HC	1385.tif	0.16	0.291892	0.227027
cFOS_in_HC	1385.tif	0.2	0.3	0.197368
cFOS_in_HC	1385.tif	0.24	0.324286	0.2
cFOS_in_HC	1385.tif	0.28	0.346269	0.164179
cFOS_in_HC	1385.tif	0.32	0.289764	0.204724
cFOS_in_HC	1385.tif	0.36	0.374775	0.225225
cFOS_in_HC	1385.tif	0.4	0.34386	0.201754
cFOS_in_HC	1385.tif	0.44	0.391209	0.197802
cFOS_in_HC	1385.tif	0.48	0.363107	0.213592
cFOS_in_HC	1385.tif	0.52	0.305769	0.259615
cFOS_in_HC	1385.tif	0.56	0.379747	0.151899
cFOS_in_HC	1385.tif	0.6	0.389583	0.229167
cFOS_in_HC	1385.tif	0.64	0.298824	0.235294
cFOS_in_HC	1385.tif	0.68	0.374713	0.16092
cFOS_in_HC	1385.tif	0.72	0.342857	0.21978
cFOS_in_HC	1385.tif	0.76	0.412371	0.175258
cFOS_in_HC	1385.tif	0.8	0.381513	0.235294
cFOS_in_HC	1385.tif	0.84	0.361538	0.238462
cFOS_in_HC	1385.tif	0.88	0.330496	0.297872
cFOS_in_HC	1385.tif	0.92	0.436842	0.118421
cFOS_in_HC	1385.tif	0.96	0.474386	0.119298
cFOS_in_HC	1418.tif	0	0.00118233	0.996146
cFOS_in_HC	1418.tif	0.04	0.189268	0.541463
cFOS_in_HC	1418.tif	0.08	0.205405	0.490347
cFOS_in_HC	1418.tif	0.12	0.207713	0.432507
cFOS_in_HC	1418.tif	0.16	0.216901	0.471831
cFOS_in_HC	1418.tif	0.2	0.210092	0.444954
cFOS_in_HC	1418.tif	0.24	0.251707	0.4
cFOS_in_HC	1418.tif	0.28	0.225532	0.462766
cFOS_in_HC	1418.tif	0.32	0.246073	0.471204
cFOS_in_HC	1418.tif	0.36	0.248889	0.45
cFOS_in_HC	1418.tif	0.4	0.391358	0.222222
cFOS_in_HC	1418.tif	0.44	0.39186	0.186047
cFOS_in_HC	1418.tif	0.48	0.348718	0.192308
cFOS_in_HC	1418.tif	0.52	0.35	0.236486
cFOS_in_HC	1418.tif	0.56	0.431746	0.142857
cFOS_in_HC	1418.tif	0.6	0.42037	0.222222
cFOS_in_HC	1418.tif	0.64	0.459091	0.174242
cFOS_in_HC	1418.tif	0.68	0.389474	0.225564
cFOS_in_HC	1418.tif	0.72	0.426752	0.203822
cFOS_in_HC	1418.tif	0.76	0.420645	0.141935
cFOS_in_HC	1418.tif	0.8	0.429091	0.139394
cFOS_in_HC	1418.tif	0.84	0.448408	0.159236
cFOS_in_HC	1418.tif	0.88	0.388506	0.235632
cFOS_in_HC	1418.tif	0.92	0.484722	0.159722
cFOS_in_HC	1418.tif	0.96	0.474203	0.194203
cFOS_in_HC	1582.tif	0	0.00102372	0.996466
cFOS_in_HC	1582.tif	0.04	0.173333	0.486792
cFOS_in_HC	1582.tif	0.08	0.204494	0.404494
cFOS_in_HC	1582.tif	0.12	0.216111	0.338889
cFOS_in_HC	1582.tif	0.16	0.264419	0.235955
cFOS_in_HC	1582.tif	0.2	0.235185	0.25
cFOS_in_HC	1582.tif	0.24	0.26798	0.320197
cFOS_in_HC	1582.tif	0.28	0.308108	0.243243
cFOS_in_HC	1582.tif	0.32	0.32514	0.273743
cFOS_in_HC	1582.tif	0.36	0.305063	0.322785
cFOS_in_HC	1582.tif	0.4	0.276543	0.314815
cFOS_in_HC	1582.tif	0.44	0.346457	0.299213
cFOS_in_HC	1582.tif	0.48	0.3488	0.304
cFOS_in_HC	1582.tif	0.52	0.336134	0.260504
cFOS_in_HC	1582.tif	0.56	0.337143	0.292857
cFOS_in_HC	1582.tif	0.6	0.301754	0.359649
cFOS_in_HC	1582.tif	0.64	0.359596	0.242424
cFOS_in_HC	1582.tif	0.68	0.363043	0.26087
cFOS_in_HC	1582.tif	0.72	0.362105	0.231579
cFOS_in_HC	1582.tif	0.76	0.41157	0.165289
cFOS_in_HC	1582.tif	0.8	0.392593	0.166667
cFOS_in_HC	1582.tif	0.84	0.461078	0.143713
cFOS_in_HC	1582.tif	0.88	0.444976	0.181818
cFOS_in_HC	1582.tif	0.92	0.3975	0.170833
cFOS_in_HC	1582.tif	0.96	0.481612	0.148615
cFOS_in_HC	1377.tif	0	0.00171617	0.993481
cFOS_in_HC	1377.tif	0.04	0.226165	0.319128
cFOS_in_HC	1377.tif	0.08	0.228112	0.305221
cFOS_in_HC	1377.tif	0.12	0.247434	0.270796
cFOS_in_HC	1377.tif	0.16	0.242703	0.308108
cFOS_in_HC	1377.tif	0.2	0.271827	0.28483
cFOS_in_HC	1377.tif	0.24	0.312392	0.207493
cFOS_in_HC	1377.tif	0.28	0.31931	0.196552
cFOS_in_HC	1377.tif	0.32	0.347755	0.15102
cFOS_in_HC	1377.tif	0.36	0.317742	0.181452
cFOS_in_HC	1377.tif	0.4	0.343243	0.189189
cFOS_in_HC	1377.tif	0.44	0.334673	0.175879
cFOS_in_HC	1377.tif	0.48	0.364179	0.159204
cFOS_in_HC	1377.tif	0.52	0.340741	0.143519
cFOS_in_HC	1377.tif	0.56	0.343478	0.186957
cFOS_in_HC	1377.tif	0.6	0.346725	0.170306
cFOS_in_HC	1377.tif	0.64	0.366524	0.16309
cFOS_in_HC	1377.tif	0.68	0.4	0.114754
cFOS_in_HC	1377.tif	0.72	0.385222	0.128079
cFOS_in_HC	1377.tif	0.76	0.4	0.112195
cFOS_in_HC	1377.tif	0.8	0.428455	0.101626
cFOS_in_HC	1377.tif	0.84	0.433195	0.116183
cFOS_in_HC	1377.tif	0.88	0.435185	0.138889
cFOS_in_HC	1377.tif	0.92	0.435942	0.110145
cFOS_in_HC	1377.tif	0.96	0.455575	0.084048
cFOS_in_HC	1283.tif	0	0.00150154	0.995504
cFOS_in_HC	1283.tif	0.04	0.234127	0.510913
cFOS_in_HC	1283.tif	0.08	0.250916	0.452381
cFOS_in_HC	1283.tif	0.12	0.249157	0.448193
cFOS_in_HC	1283.tif	0.16	0.246719	0.44357
cFOS_in_HC	1283.tif	0.2	0.264952	0.440514
cFOS_in_HC	1283.tif	0.24	0.251012	0.441296
cFOS_in_HC	1283.tif	0.28	0.294574	0.418605
cFOS_in_HC	1283.tif	0.32	0.304673	0.373832
cFOS_in_HC	1283.tif	0.36	0.291379	0.439655
cFOS_in_HC	1283.tif	0.4	0.290323	0.382488
cFOS_in_HC	1283.tif	0.44	0.327184	0.427184
cFOS_in_HC	1283.tif	0.48	0.348634	0.387978
cFOS_in_HC	1283.tif	0.52	0.344	0.377143
cFOS_in_HC	1283.tif	0.56	0.371951	0.378049
cFOS_in_HC	1283.tif	0.6	0.349708	0.380117
cFOS_in_HC	1283.tif	0.64	0.386667	0.374359
cFOS_in_HC	1283.tif	0.68	0.40678	0.322034
cFOS_in_HC	1283.tif	0.72	0.425714	0.37619
cFOS_in_HC	1283.tif	0.76	0.490732	0.360976
cFOS_in_HC	1283.tif	0.8	0.484974	0.352332
cFOS_in_HC	1283.tif	0.84	0.452941	0.331933
cFOS_in_HC	1283.tif	0.88	0.508961	0.283154
cFOS_in_HC	1283.tif	0.92	0.496629	0.294944
cFOS_in_HC	1283.tif	0.96	0.487458	0.29661
cFOS_in_HC	1599.tif	0	0.00119403	0.995828
cFOS_in_HC	1599.tif	0.04	0.23759	0.396386
cFOS_in_HC	1599.tif	0.08	0.277405	0.364653
cFOS_in_HC	1599.tif	0.12	0.333333	0.286885
cFOS_in_HC	1599.tif	0.16	0.305329	0.360502
cFOS_in_HC	1599.tif	0.2	0.378909	0.272727
cFOS_in_HC	1599.tif	0.24	0.353247	0.311688
cFOS_in_HC	1599.tif	0.28	0.391346	0.283654
cFOS_in_HC	1599.tif	0.32	0.376101	0.320755
cFOS_in_HC	1599.tif	0.36	0.285496	0.290076
cFOS_in_HC	1599.tif	0.4	0.349045	0.242038
cFOS_in_HC	1599.tif	0.44	0.358779	0.282443
cFOS_in_HC	1599.tif	0.48	0.325984	0.291339
cFOS_in_HC	1599.tif	0.52	0.389231	0.284615
cFOS_in_HC	1599.tif	0.56	0.420134	0.214765
cFOS_in_HC	1599.tif	0.6	0.307576	0.272727
cFOS_in_HC	1599.tif	0.64	0.381679	0.229008
cFOS_in_HC	1599.tif	0.68	0.31223	0.215827
cFOS_in_HC	1599.tif	0.72	0.438017	0.198347
cFOS_in_HC	1599.tif	0.76	0.347692	0.261538
cFOS_in_HC	1599.tif	0.8	0.447328	0.267176
cFOS_in_HC	1599.tif	0.84	0.492063	0.325397
cFOS_in_HC	1599.tif	0.88	0.511392	0.291139
cFOS_in_HC	1599.tif	0.92	0.49561	0.273171
cFOS_in_HC	1599.tif	0.96	0.486022	0.247312
cFOS_in_HC	1237.tif	0	0.00400866	0.989483
cFOS_in_HC	1237.tif	0.04	0.246597	0.484667
cFOS_in_HC	1237.tif	0.08	0.283743	0.431984
cFOS_in_HC	1237.tif	0.12	0.284341	0.418393
cFOS_in_HC	1237.tif	0.16	0.289738	0.420523
cFOS_in_HC	1237.tif	0.2	0.311919	0.388081
cFOS_in_HC	1237.tif	0.24	0.344817	0.378049
cFOS_in_HC	1237.tif	0.28	0.323693	0.362369
cFOS_in_HC	1237.tif	0.32	0.328224	0.386916
cFOS_in_HC	1237.tif	0.36	0.35146	0.297445
cFOS_in_HC	1237.tif	0.4	0.354962	0.351145
cFOS_in_HC	1237.tif	0.44	0.371429	0.325052
cFOS_in_HC	1237.tif	0.48	0.394118	0.308824
cFOS_in_HC	1237.tif	0.52	0.382906	0.344017
cFOS_in_HC	1237.tif	0.56	0.371008	0.338235
cFOS_in_HC	1237.tif	0.6	0.415071	0.266802
cFOS_in_HC	1237.tif	0.64	0.386614	0.348425
cFOS_in_HC	1237.tif	0.68	0.394329	0.336484
cFOS_in_HC	1237.tif	0.72	0.385398	0.34292
cFOS_in_HC	1237.tif	0.76	0.376402	0.348162
cFOS_in_HC	1237.tif	0.8	0.410409	0.347584
cFOS_in_HC	1237.tif	0.84	0.409343	0.361592
cFOS_in_HC	1237.tif	0.88	0.460119	0.302083
cFOS_in_HC	1237.tif	0.92	0.471795	0.348126
cFOS_in_HC	1237.tif	0.96	0.476475	0.264392
mScarlet_in_PAG	2359.tif	0	0.00741662	0.976081
mScarlet_in_PAG	2359.tif	0.04	0.170004	0.558054
mScarlet_in_PAG	2359.tif	0.08	0.193	0.516184
mScarlet_in_PAG	2359.tif	0.12	0.180141	0.553268
mScarlet_in_PAG	2359.tif	0.16	0.174284	0.571988
mScarlet_in_PAG	2359.tif	0.2	0.20231	0.527625
mScarlet_in_PAG	2359.tif	0.24	0.245077	0.492925
mScarlet_in_PAG	2359.tif	0.28	0.250266	0.490564
mScarlet_in_PAG	2359.tif	0.32	0.268595	0.484451
mScarlet_in_PAG	2359.tif	0.36	0.276329	0.477941
mScarlet_in_PAG	2359.tif	0.4	0.300536	0.434696
mScarlet_in_PAG	2359.tif	0.44	0.321412	0.427168
mScarlet_in_PAG	2359.tif	0.48	0.337934	0.426387
mScarlet_in_PAG	2359.tif	0.52	0.326477	0.420012
mScarlet_in_PAG	2359.tif	0.56	0.318195	0.39336
mScarlet_in_PAG	2359.tif	0.6	0.326216	0.389851
mScarlet_in_PAG	2359.tif	0.64	0.348216	0.393956
mScarlet_in_PAG	2359.tif	0.68	0.358254	0.431395
mScarlet_in_PAG	2359.tif	0.72	0.361777	0.419135
mScarlet_in_PAG	2359.tif	0.76	0.387973	0.402808
mScarlet_in_PAG	2359.tif	0.8	0.392765	0.398668
mScarlet_in_PAG	2359.tif	0.84	0.401895	0.351925
mScarlet_in_PAG	2359.tif	0.88	0.422256	0.383802
mScarlet_in_PAG	2359.tif	0.92	0.416584	0.398338
mScarlet_in_PAG	2359.tif	0.96	0.449985	0.351047
mScarlet_in_PAG	2365.tif	0	0.00552349	0.981037
mScarlet_in_PAG	2365.tif	0.04	0.155029	0.604873
mScarlet_in_PAG	2365.tif	0.08	0.172659	0.576367
mScarlet_in_PAG	2365.tif	0.12	0.164232	0.609379
mScarlet_in_PAG	2365.tif	0.16	0.172474	0.583216
mScarlet_in_PAG	2365.tif	0.2	0.198848	0.489871
mScarlet_in_PAG	2365.tif	0.24	0.215707	0.450852
mScarlet_in_PAG	2365.tif	0.28	0.210586	0.490474
mScarlet_in_PAG	2365.tif	0.32	0.214055	0.489687
mScarlet_in_PAG	2365.tif	0.36	0.197138	0.516196
mScarlet_in_PAG	2365.tif	0.4	0.251494	0.40596
mScarlet_in_PAG	2365.tif	0.44	0.254254	0.375932
mScarlet_in_PAG	2365.tif	0.48	0.256127	0.321244
mScarlet_in_PAG	2365.tif	0.52	0.281148	0.3101
mScarlet_in_PAG	2365.tif	0.56	0.282714	0.312934
mScarlet_in_PAG	2365.tif	0.6	0.303785	0.306392
mScarlet_in_PAG	2365.tif	0.64	0.311521	0.337209
mScarlet_in_PAG	2365.tif	0.68	0.336203	0.313786
mScarlet_in_PAG	2365.tif	0.72	0.382054	0.242083
mScarlet_in_PAG	2365.tif	0.76	0.393119	0.26005
mScarlet_in_PAG	2365.tif	0.8	0.406156	0.282289
mScarlet_in_PAG	2365.tif	0.84	0.389204	0.312802
mScarlet_in_PAG	2365.tif	0.88	0.42824	0.345051
mScarlet_in_PAG	2365.tif	0.92	0.447436	0.339016
mScarlet_in_PAG	2365.tif	0.96	0.450947	0.371478
mScarlet_in_PAG	2363.tif	0	0.00738444	0.975925
mScarlet_in_PAG	2363.tif	0.04	0.161244	0.567932
mScarlet_in_PAG	2363.tif	0.08	0.182364	0.539736
mScarlet_in_PAG	2363.tif	0.12	0.1873	0.539531
mScarlet_in_PAG	2363.tif	0.16	0.192783	0.513854
mScarlet_in_PAG	2363.tif	0.2	0.218037	0.490424
mScarlet_in_PAG	2363.tif	0.24	0.266026	0.426817
mScarlet_in_PAG	2363.tif	0.28	0.256758	0.445934
mScarlet_in_PAG	2363.tif	0.32	0.252139	0.454396
mScarlet_in_PAG	2363.tif	0.36	0.2633	0.448615
mScarlet_in_PAG	2363.tif	0.4	0.270041	0.444548
mScarlet_in_PAG	2363.tif	0.44	0.301185	0.381801
mScarlet_in_PAG	2363.tif	0.48	0.311995	0.396016
mScarlet_in_PAG	2363.tif	0.52	0.329585	0.423875
mScarlet_in_PAG	2363.tif	0.56	0.322652	0.426348
mScarlet_in_PAG	2363.tif	0.6	0.3233	0.427579
mScarlet_in_PAG	2363.tif	0.64	0.316915	0.449922
mScarlet_in_PAG	2363.tif	0.68	0.349703	0.473692
mScarlet_in_PAG	2363.tif	0.72	0.358127	0.415338
mScarlet_in_PAG	2363.tif	0.76	0.383337	0.393805
mScarlet_in_PAG	2363.tif	0.8	0.398752	0.357703
mScarlet_in_PAG	2363.tif	0.84	0.400106	0.343702
mScarlet_in_PAG	2363.tif	0.88	0.430218	0.359667
mScarlet_in_PAG	2363.tif	0.92	0.458371	0.353293
mScarlet_in_PAG	2363.tif	0.96	0.48759	0.314938
mScarlet_in_PAG	2364.tif	0	0.00646603	0.97839
mScarlet_in_PAG	2364.tif	0.04	0.180947	0.513036
mScarlet_in_PAG	2364.tif	0.08	0.194908	0.507223
mScarlet_in_PAG	2364.tif	0.12	0.208391	0.481695
mScarlet_in_PAG	2364.tif	0.16	0.224182	0.446993
mScarlet_in_PAG	2364.tif	0.2	0.249772	0.380088
mScarlet_in_PAG	2364.tif	0.24	0.276979	0.36664
mScarlet_in_PAG	2364.tif	0.28	0.268046	0.407742
mScarlet_in_PAG	2364.tif	0.32	0.29996	0.411249
mScarlet_in_PAG	2364.tif	0.36	0.311893	0.402437
mScarlet_in_PAG	2364.tif	0.4	0.319862	0.373818
mScarlet_in_PAG	2364.tif	0.44	0.314569	0.351337
mScarlet_in_PAG	2364.tif	0.48	0.31284	0.330562
mScarlet_in_PAG	2364.tif	0.52	0.327752	0.326528
mScarlet_in_PAG	2364.tif	0.56	0.312228	0.33337
mScarlet_in_PAG	2364.tif	0.6	0.311715	0.316555
mScarlet_in_PAG	2364.tif	0.64	0.325963	0.302828
mScarlet_in_PAG	2364.tif	0.68	0.332534	0.317867
mScarlet_in_PAG	2364.tif	0.72	0.346131	0.305816
mScarlet_in_PAG	2364.tif	0.76	0.363758	0.281536
mScarlet_in_PAG	2364.tif	0.8	0.369018	0.287263
mScarlet_in_PAG	2364.tif	0.84	0.402773	0.286913
mScarlet_in_PAG	2364.tif	0.88	0.431244	0.280695
mScarlet_in_PAG	2364.tif	0.92	0.456268	0.273463
mScarlet_in_PAG	2364.tif	0.96	0.504623	0.317448
mScarlet_in_PAG	2354.tif	0	0.00470618	0.983291
mScarlet_in_PAG	2354.tif	0.04	0.157778	0.614239
mScarlet_in_PAG	2354.tif	0.08	0.187235	0.599798
mScarlet_in_PAG	2354.tif	0.12	0.178666	0.601364
mScarlet_in_PAG	2354.tif	0.16	0.16494	0.636655
mScarlet_in_PAG	2354.tif	0.2	0.196511	0.570781
mScarlet_in_PAG	2354.tif	0.24	0.199286	0.528085
mScarlet_in_PAG	2354.tif	0.28	0.228214	0.509033
mScarlet_in_PAG	2354.tif	0.32	0.239934	0.534896
mScarlet_in_PAG	2354.tif	0.36	0.254748	0.550672
mScarlet_in_PAG	2354.tif	0.4	0.267777	0.530581
mScarlet_in_PAG	2354.tif	0.44	0.288107	0.480525
mScarlet_in_PAG	2354.tif	0.48	0.310673	0.477727
mScarlet_in_PAG	2354.tif	0.52	0.326853	0.459945
mScarlet_in_PAG	2354.tif	0.56	0.360449	0.525868
mScarlet_in_PAG	2354.tif	0.6	0.383712	0.523056
mScarlet_in_PAG	2354.tif	0.64	0.396493	0.502297
mScarlet_in_PAG	2354.tif	0.68	0.404335	0.481067
mScarlet_in_PAG	2354.tif	0.72	0.433643	0.442865
mScarlet_in_PAG	2354.tif	0.76	0.415908	0.41784
mScarlet_in_PAG	2354.tif	0.8	0.411415	0.456609
mScarlet_in_PAG	2354.tif	0.84	0.432335	0.417865
mScarlet_in_PAG	2354.tif	0.88	0.453991	0.38423
mScarlet_in_PAG	2354.tif	0.92	0.446889	0.41028
mScarlet_in_PAG	2354.tif	0.96	0.454279	0.429209
mScarlet_in_PAG	2366.tif	0	0.00474565	0.983176
mScarlet_in_PAG	2366.tif	0.04	0.196303	0.49526
mScarlet_in_PAG	2366.tif	0.08	0.197695	0.495017
mScarlet_in_PAG	2366.tif	0.12	0.202271	0.494383
mScarlet_in_PAG	2366.tif	0.16	0.188312	0.54278
mScarlet_in_PAG	2366.tif	0.2	0.250567	0.423693
mScarlet_in_PAG	2366.tif	0.24	0.294898	0.350078
mScarlet_in_PAG	2366.tif	0.28	0.27611	0.341337
mScarlet_in_PAG	2366.tif	0.32	0.269723	0.372726
mScarlet_in_PAG	2366.tif	0.36	0.284055	0.339341
mScarlet_in_PAG	2366.tif	0.4	0.297324	0.345996
mScarlet_in_PAG	2366.tif	0.44	0.269775	0.417254
mScarlet_in_PAG	2366.tif	0.48	0.300249	0.363699
mScarlet_in_PAG	2366.tif	0.52	0.347701	0.294735
mScarlet_in_PAG	2366.tif	0.56	0.332533	0.303397
mScarlet_in_PAG	2366.tif	0.6	0.312922	0.340935
mScarlet_in_PAG	2366.tif	0.64	0.324009	0.333609
mScarlet_in_PAG	2366.tif	0.68	0.359949	0.284674
mScarlet_in_PAG	2366.tif	0.72	0.395307	0.253124
mScarlet_in_PAG	2366.tif	0.76	0.368939	0.243398
mScarlet_in_PAG	2366.tif	0.8	0.374442	0.237912
mScarlet_in_PAG	2366.tif	0.84	0.387628	0.252438
mScarlet_in_PAG	2366.tif	0.88	0.386934	0.277917
mScarlet_in_PAG	2366.tif	0.92	0.410908	0.26398
mScarlet_in_PAG	2366.tif	0.96	0.452786	0.222397
mScarlet_in_PAG	2368.tif	0	0.00294245	0.990804
mScarlet_in_PAG	2368.tif	0.04	0.154627	0.624493
mScarlet_in_PAG	2368.tif	0.08	0.162407	0.63149
mScarlet_in_PAG	2368.tif	0.12	0.180512	0.603203
mScarlet_in_PAG	2368.tif	0.16	0.182187	0.591299
mScarlet_in_PAG	2368.tif	0.2	0.183498	0.551236
mScarlet_in_PAG	2368.tif	0.24	0.204404	0.541595
mScarlet_in_PAG	2368.tif	0.28	0.201491	0.573102
mScarlet_in_PAG	2368.tif	0.32	0.185478	0.590203
mScarlet_in_PAG	2368.tif	0.36	0.205314	0.552867
mScarlet_in_PAG	2368.tif	0.4	0.208891	0.572522
mScarlet_in_PAG	2368.tif	0.44	0.224625	0.578224
mScarlet_in_PAG	2368.tif	0.48	0.288892	0.468394
mScarlet_in_PAG	2368.tif	0.52	0.301405	0.465564
mScarlet_in_PAG	2368.tif	0.56	0.315906	0.451498
mScarlet_in_PAG	2368.tif	0.6	0.344732	0.426008
mScarlet_in_PAG	2368.tif	0.64	0.3681	0.428106
mScarlet_in_PAG	2368.tif	0.68	0.357759	0.468445
mScarlet_in_PAG	2368.tif	0.72	0.348967	0.451246
mScarlet_in_PAG	2368.tif	0.76	0.356142	0.446737
mScarlet_in_PAG	2368.tif	0.8	0.39592	0.444825
mScarlet_in_PAG	2368.tif	0.84	0.420835	0.443471
mScarlet_in_PAG	2368.tif	0.88	0.414355	0.465298
mScarlet_in_PAG	2368.tif	0.92	0.45378	0.474917
mScarlet_in_PAG	2368.tif	0.96	0.454778	0.483806
mScarlet_in_PAG	2355.tif	0	0.00485802	0.980862
mScarlet_in_PAG	2355.tif	0.04	0.140839	0.598573
mScarlet_in_PAG	2355.tif	0.08	0.149184	0.574368
mScarlet_in_PAG	2355.tif	0.12	0.134417	0.608189
mScarlet_in_PAG	2355.tif	0.16	0.127478	0.636552
mScarlet_in_PAG	2355.tif	0.2	0.163293	0.542836
mScarlet_in_PAG	2355.tif	0.24	0.181355	0.478309
mScarlet_in_PAG	2355.tif	0.28	0.208165	0.484766
mScarlet_in_PAG	2355.tif	0.32	0.224852	0.5
mScarlet_in_PAG	2355.tif	0.36	0.22657	0.45635
mScarlet_in_PAG	2355.tif	0.4	0.226284	0.459851
mScarlet_in_PAG	2355.tif	0.44	0.238562	0.426076
mScarlet_in_PAG	2355.tif	0.48	0.265812	0.385428
mScarlet_in_PAG	2355.tif	0.52	0.257261	0.42463
mScarlet_in_PAG	2355.tif	0.56	0.276744	0.376839
mScarlet_in_PAG	2355.tif	0.6	0.292344	0.364216
mScarlet_in_PAG	2355.tif	0.64	0.311052	0.360855
mScarlet_in_PAG	2355.tif	0.68	0.346552	0.30624
mScarlet_in_PAG	2355.tif	0.72	0.344156	0.261993
mScarlet_in_PAG	2355.tif	0.76	0.33217	0.273215
mScarlet_in_PAG	2355.tif	0.8	0.372919	0.313529
mScarlet_in_PAG	2355.tif	0.84	0.371557	0.304153
mScarlet_in_PAG	2355.tif	0.88	0.34744	0.333568
mScarlet_in_PAG	2355.tif	0.92	0.356656	0.358343
mScarlet_in_PAG	2355.tif	0.96	0.454503	0.241811
YFP_in_CTX	2349.tif	0	0.00353548	0.990627
YFP_in_CTX	2349.tif	0.04	0.206307	0.53316
YFP_in_CTX	2349.tif	0.08	0.238881	0.483742
YFP_in_CTX	2349.tif	0.12	0.252884	0.473123
YFP_in_CTX	2349.tif	0.16	0.267862	0.456631
YFP_in_CTX	2349.tif	0.2	0.274993	0.441709
YFP_in_CTX	2349.tif	0.24	0.291075	0.42053
YFP_in_CTX	2349.tif	0.28	0.301007	0.399017
YFP_in_CTX	2349.tif	0.32	0.310024	0.368327
YFP_in_CTX	2349.tif	0.36	0.315624	0.34876
YFP_in_CTX	2349.tif	0.4	0.333063	0.342388
YFP_in_CTX	2349.tif	0.44	0.349441	0.335514
YFP_in_CTX	2349.tif	0.48	0.352134	0.345278
YFP_in_CTX	2349.tif	0.52	0.363663	0.343203
YFP_in_CTX	2349.tif	0.56	0.3683	0.341271
YFP_in_CTX	2349.tif	0.6	0.387086	0.298957
YFP_in_CTX	2349.tif	0.64	0.473564	0.200363
YFP_in_CTX	2349.tif	0.68	0.490768	0.293003
YFP_in_CTX	2349.tif	0.72	0.458453	0.270374
YFP_in_CTX	2349.tif	0.76	0.432952	0.290194
YFP_in_CTX	2349.tif	0.8	0.436581	0.314414
YFP_in_CTX	2349.tif	0.84	0.443874	0.280844
YFP_in_CTX	2349.tif	0.88	0.432315	0.288008
YFP_in_CTX	2349.tif	0.92	0.46055	0.24644
YFP_in_CTX	2349.tif	0.96	0.504219	0.308486
YFP_in_CTX	2347.tif	0	0.00139969	0.996124
YFP_in_CTX	2347.tif	0.04	0.189378	0.521742
YFP_in_CTX	2347.tif	0.08	0.22322	0.45754
YFP_in_CTX	2347.tif	0.12	0.232308	0.448479
YFP_in_CTX	2347.tif	0.16	0.22652	0.463353
YFP_in_CTX	2347.tif	0.2	0.242402	0.434153
YFP_in_CTX	2347.tif	0.24	0.251961	0.420882
YFP_in_CTX	2347.tif	0.28	0.260926	0.411937
YFP_in_CTX	2347.tif	0.32	0.262895	0.416972
YFP_in_CTX	2347.tif	0.36	0.258628	0.430528
YFP_in_CTX	2347.tif	0.4	0.269321	0.416144
YFP_in_CTX	2347.tif	0.44	0.263425	0.414049
YFP_in_CTX	2347.tif	0.48	0.3046	0.297185
YFP_in_CTX	2347.tif	0.52	0.323496	0.260516
YFP_in_CTX	2347.tif	0.56	0.33456	0.266644
YFP_in_CTX	2347.tif	0.6	0.370267	0.243948
YFP_in_CTX	2347.tif	0.64	0.375084	0.233804
YFP_in_CTX	2347.tif	0.68	0.359984	0.257202
YFP_in_CTX	2347.tif	0.72	0.379974	0.282227
YFP_in_CTX	2347.tif	0.76	0.38713	0.281103
YFP_in_CTX	2347.tif	0.8	0.412069	0.243219
YFP_in_CTX	2347.tif	0.84	0.427381	0.226438
YFP_in_CTX	2347.tif	0.88	0.40764	0.260573
YFP_in_CTX	2347.tif	0.92	0.408827	0.258929
YFP_in_CTX	2347.tif	0.96	0.460645	0.19901
YFP_in_CTX	2332.tif	0	0.00232198	0.991523
YFP_in_CTX	2332.tif	0.04	0.16906	0.474673
YFP_in_CTX	2332.tif	0.08	0.198673	0.405431
YFP_in_CTX	2332.tif	0.12	0.208184	0.392867
YFP_in_CTX	2332.tif	0.16	0.208924	0.403089
YFP_in_CTX	2332.tif	0.2	0.2285	0.356877
YFP_in_CTX	2332.tif	0.24	0.242435	0.329586
YFP_in_CTX	2332.tif	0.28	0.248783	0.310391
YFP_in_CTX	2332.tif	0.32	0.26026	0.297273
YFP_in_CTX	2332.tif	0.36	0.267362	0.281576
YFP_in_CTX	2332.tif	0.4	0.277364	0.255649
YFP_in_CTX	2332.tif	0.44	0.292465	0.230736
YFP_in_CTX	2332.tif	0.48	0.295959	0.209948
YFP_in_CTX	2332.tif	0.52	0.30358	0.225039
YFP_in_CTX	2332.tif	0.56	0.314099	0.217342
YFP_in_CTX	2332.tif	0.6	0.321557	0.21621
YFP_in_CTX	2332.tif	0.64	0.344898	0.199246
YFP_in_CTX	2332.tif	0.68	0.33358	0.232427
YFP_in_CTX	2332.tif	0.72	0.327659	0.256462
YFP_in_CTX	2332.tif	0.76	0.372158	0.157471
YFP_in_CTX	2332.tif	0.8	0.371418	0.158284
YFP_in_CTX	2332.tif	0.84	0.398297	0.154376
YFP_in_CTX	2332.tif	0.88	0.434956	0.166841
YFP_in_CTX	2332.tif	0.92	0.425377	0.116498
YFP_in_CTX	2332.tif	0.96	0.453966	0.135425
YFP_in_CTX	2334.tif	0	0.00211933	0.991843
YFP_in_CTX	2334.tif	0.04	0.192458	0.388072
YFP_in_CTX	2334.tif	0.08	0.221334	0.329372
YFP_in_CTX	2334.tif	0.12	0.238411	0.293822
YFP_in_CTX	2334.tif	0.16	0.255774	0.260713
YFP_in_CTX	2334.tif	0.2	0.271666	0.221246
YFP_in_CTX	2334.tif	0.24	0.278197	0.218868
YFP_in_CTX	2334.tif	0.28	0.285634	0.198461
YFP_in_CTX	2334.tif	0.32	0.287023	0.207004
YFP_in_CTX	2334.tif	0.36	0.282762	0.240238
YFP_in_CTX	2334.tif	0.4	0.296974	0.214594
YFP_in_CTX	2334.tif	0.44	0.314402	0.190038
YFP_in_CTX	2334.tif	0.48	0.317841	0.189038
YFP_in_CTX	2334.tif	0.52	0.33552	0.156198
YFP_in_CTX	2334.tif	0.56	0.342382	0.158172
YFP_in_CTX	2334.tif	0.6	0.343814	0.124402
YFP_in_CTX	2334.tif	0.64	0.343473	0.129693
YFP_in_CTX	2334.tif	0.68	0.369651	0.135738
YFP_in_CTX	2334.tif	0.72	0.410926	0.135147
YFP_in_CTX	2334.tif	0.76	0.403392	0.144957
YFP_in_CTX	2334.tif	0.8	0.414873	0.136634
YFP_in_CTX	2334.tif	0.84	0.409053	0.130409
YFP_in_CTX	2334.tif	0.88	0.411707	0.138637
YFP_in_CTX	2334.tif	0.92	0.463755	0.145986
YFP_in_CTX	2334.tif	0.96	0.474033	0.150267
YFP_in_CTX	2341.tif	0	0.00313657	0.986382
YFP_in_CTX	2341.tif	0.04	0.190129	0.344979
YFP_in_CTX	2341.tif	0.08	0.224507	0.276224
YFP_in_CTX	2341.tif	0.12	0.241065	0.255399
YFP_in_CTX	2341.tif	0.16	0.252398	0.241962
YFP_in_CTX	2341.tif	0.2	0.265545	0.216883
YFP_in_CTX	2341.tif	0.24	0.269766	0.211912
YFP_in_CTX	2341.tif	0.28	0.277452	0.204054
YFP_in_CTX	2341.tif	0.32	0.286643	0.189613
YFP_in_CTX	2341.tif	0.36	0.294625	0.184709
YFP_in_CTX	2341.tif	0.4	0.297508	0.195531
YFP_in_CTX	2341.tif	0.44	0.29823	0.198073
YFP_in_CTX	2341.tif	0.48	0.292892	0.189833
YFP_in_CTX	2341.tif	0.52	0.316419	0.202427
YFP_in_CTX	2341.tif	0.56	0.316217	0.241892
YFP_in_CTX	2341.tif	0.6	0.319885	0.18044
YFP_in_CTX	2341.tif	0.64	0.347268	0.101323
YFP_in_CTX	2341.tif	0.68	0.36207	0.110547
YFP_in_CTX	2341.tif	0.72	0.349586	0.135892
YFP_in_CTX	2341.tif	0.76	0.36666	0.148134
YFP_in_CTX	2341.tif	0.8	0.378436	0.152514
YFP_in_CTX	2341.tif	0.84	0.374704	0.185775
YFP_in_CTX	2341.tif	0.88	0.396914	0.155443
YFP_in_CTX	2341.tif	0.92	0.430447	0.174113
YFP_in_CTX	2341.tif	0.96	0.463708	0.107735
YFP_in_CTX	2340.tif	0	0.00240459	0.990192
YFP_in_CTX	2340.tif	0.04	0.173221	0.425993
YFP_in_CTX	2340.tif	0.08	0.196514	0.383649
YFP_in_CTX	2340.tif	0.12	0.214945	0.356319
YFP_in_CTX	2340.tif	0.16	0.221704	0.341535
YFP_in_CTX	2340.tif	0.2	0.236551	0.318868
YFP_in_CTX	2340.tif	0.24	0.245992	0.308368
YFP_in_CTX	2340.tif	0.28	0.255411	0.296777
YFP_in_CTX	2340.tif	0.32	0.270316	0.273984
YFP_in_CTX	2340.tif	0.36	0.294222	0.214286
YFP_in_CTX	2340.tif	0.4	0.294728	0.226304
YFP_in_CTX	2340.tif	0.44	0.293643	0.239258
YFP_in_CTX	2340.tif	0.48	0.279345	0.277935
YFP_in_CTX	2340.tif	0.52	0.319039	0.177616
YFP_in_CTX	2340.tif	0.56	0.336178	0.147211
YFP_in_CTX	2340.tif	0.6	0.350265	0.124602
YFP_in_CTX	2340.tif	0.64	0.372483	0.0922682
YFP_in_CTX	2340.tif	0.68	0.379538	0.0962333
YFP_in_CTX	2340.tif	0.72	0.387182	0.0957361
YFP_in_CTX	2340.tif	0.76	0.415775	0.0783723
YFP_in_CTX	2340.tif	0.8	0.416879	0.0834515
YFP_in_CTX	2340.tif	0.84	0.428957	0.0914913
YFP_in_CTX	2340.tif	0.88	0.429855	0.0922282
YFP_in_CTX	2340.tif	0.92	0.448702	0.0836722
YFP_in_CTX	2340.tif	0.96	0.482572	0.0970845
YFP_in_CTX	2342.tif	0	0.00238338	0.993632
YFP_in_CTX	2342.tif	0.04	0.164433	0.594524
YFP_in_CTX	2342.tif	0.08	0.18552	0.56876
YFP_in_CTX	2342.tif	0.12	0.204939	0.529281
YFP_in_CTX	2342.tif	0.16	0.210543	0.536372
YFP_in_CTX	2342.tif	0.2	0.226244	0.514818
YFP_in_CTX	2342.tif	0.24	0.241028	0.483029
YFP_in_CTX	2342.tif	0.28	0.246838	0.47265
YFP_in_CTX	2342.tif	0.32	0.270082	0.44925
YFP_in_CTX	2342.tif	0.36	0.302964	0.426236
YFP_in_CTX	2342.tif	0.4	0.297402	0.442151
YFP_in_CTX	2342.tif	0.44	0.295843	0.457461
YFP_in_CTX	2342.tif	0.48	0.293697	0.461094
YFP_in_CTX	2342.tif	0.52	0.32551	0.405867
YFP_in_CTX	2342.tif	0.56	0.330339	0.397587
YFP_in_CTX	2342.tif	0.6	0.344165	0.370379
YFP_in_CTX	2342.tif	0.64	0.359837	0.35239
YFP_in_CTX	2342.tif	0.68	0.36874	0.366643
YFP_in_CTX	2342.tif	0.72	0.366706	0.378378
YFP_in_CTX	2342.tif	0.76	0.39447	0.407529
YFP_in_CTX	2342.tif	0.8	0.395249	0.379178
YFP_in_CTX	2342.tif	0.84	0.444427	0.335173
YFP_in_CTX	2342.tif	0.88	0.457339	0.278781
YFP_in_CTX	2342.tif	0.92	0.499449	0.309674
YFP_in_CTX	2342.tif	0.96	0.481379	0.293583
YFP_in_CTX	2343.tif	0	0.00280385	0.992567
YFP_in_CTX	2343.tif	0.04	0.196036	0.540783
YFP_in_CTX	2343.tif	0.08	0.219438	0.509579
YFP_in_CTX	2343.tif	0.12	0.225312	0.498604
YFP_in_CTX	2343.tif	0.16	0.208761	0.537334
YFP_in_CTX	2343.tif	0.2	0.241707	0.475162
YFP_in_CTX	2343.tif	0.24	0.277199	0.399158
YFP_in_CTX	2343.tif	0.28	0.288478	0.397076
YFP_in_CTX	2343.tif	0.32	0.298848	0.382353
YFP_in_CTX	2343.tif	0.36	0.3105	0.358106
YFP_in_CTX	2343.tif	0.4	0.322991	0.355537
YFP_in_CTX	2343.tif	0.44	0.316089	0.36697
YFP_in_CTX	2343.tif	0.48	0.329695	0.348378
YFP_in_CTX	2343.tif	0.52	0.351928	0.320517
YFP_in_CTX	2343.tif	0.56	0.371992	0.287828
YFP_in_CTX	2343.tif	0.6	0.375297	0.296124
YFP_in_CTX	2343.tif	0.64	0.447649	0.230233
YFP_in_CTX	2343.tif	0.68	0.455818	0.221391
YFP_in_CTX	2343.tif	0.72	0.427572	0.271538
YFP_in_CTX	2343.tif	0.76	0.418366	0.285015
YFP_in_CTX	2343.tif	0.8	0.446429	0.262231
YFP_in_CTX	2343.tif	0.84	0.432831	0.282039
YFP_in_CTX	2343.tif	0.88	0.441859	0.269855
YFP_in_CTX	2343.tif	0.92	0.468808	0.254412
YFP_in_CTX	2343.tif	0.96	0.494179	0.211979
GFAP_in_HC	2378-3.tif	0	0.0158592	0.956344
GFAP_in_HC	2378-3.tif	0.04	0.144353	0.660422
GFAP_in_HC	2378-3.tif	0.08	0.173622	0.599235
GFAP_in_HC	2378-3.tif	0.12	0.190395	0.574614
GFAP_in_HC	2378-3.tif	0.16	0.19419	0.558486
GFAP_in_HC	2378-3.tif	0.2	0.219563	0.530227
GFAP_in_HC	2378-3.tif	0.24	0.232353	0.513235
GFAP_in_HC	2378-3.tif	0.28	0.247696	0.486179
GFAP_in_HC	2378-3.tif	0.32	0.253982	0.457522
GFAP_in_HC	2378-3.tif	0.36	0.278636	0.427606
GFAP_in_HC	2378-3.tif	0.4	0.305668	0.384615
GFAP_in_HC	2378-3.tif	0.44	0.289308	0.424528
GFAP_in_HC	2378-3.tif	0.48	0.299894	0.434002
GFAP_in_HC	2378-3.tif	0.52	0.29791	0.431456
GFAP_in_HC	2378-3.tif	0.56	0.307832	0.442623
GFAP_in_HC	2378-3.tif	0.6	0.305861	0.427473
GFAP_in_HC	2378-3.tif	0.64	0.393939	0.314968
GFAP_in_HC	2378-3.tif	0.68	0.387914	0.362573
GFAP_in_HC	2378-3.tif	0.72	0.389968	0.363107
GFAP_in_HC	2378-3.tif	0.76	0.40663	0.330292
GFAP_in_HC	2378-3.tif	0.8	0.414438	0.333909
GFAP_in_HC	2378-3.tif	0.84	0.423215	0.307396
GFAP_in_HC	2378-3.tif	0.88	0.442897	0.312674
GFAP_in_HC	2378-3.tif	0.92	0.465793	0.305598
GFAP_in_HC	2378-3.tif	0.96	0.482381	0.314552
GFAP_in_HC	2377-0.tif	0	0.0148325	0.961164
GFAP_in_HC	2377-0.tif	0.04	0.142483	0.656898
GFAP_in_HC	2377-0.tif	0.08	0.167662	0.610199
GFAP_in_HC	2377-0.tif	0.12	0.198365	0.554772
GFAP_in_HC	2377-0.tif	0.16	0.214956	0.525662
GFAP_in_HC	2377-0.tif	0.2	0.228043	0.51912
GFAP_in_HC	2377-0.tif	0.24	0.240434	0.489349
GFAP_in_HC	2377-0.tif	0.28	0.265579	0.467029
GFAP_in_HC	2377-0.tif	0.32	0.265071	0.466755
GFAP_in_HC	2377-0.tif	0.36	0.262506	0.488856
GFAP_in_HC	2377-0.tif	0.4	0.287374	0.440744
GFAP_in_HC	2377-0.tif	0.44	0.284085	0.454899
GFAP_in_HC	2377-0.tif	0.48	0.30639	0.430331
GFAP_in_HC	2377-0.tif	0.52	0.324604	0.396072
GFAP_in_HC	2377-0.tif	0.56	0.321359	0.40685
GFAP_in_HC	2377-0.tif	0.6	0.335296	0.41127
GFAP_in_HC	2377-0.tif	0.64	0.358205	0.369019
GFAP_in_HC	2377-0.tif	0.68	0.376812	0.392945
GFAP_in_HC	2377-0.tif	0.72	0.38342	0.372193
GFAP_in_HC	2377-0.tif	0.76	0.387947	0.372881
GFAP_in_HC	2377-0.tif	0.8	0.404727	0.365497
GFAP_in_HC	2377-0.tif	0.84	0.40568	0.347532
GFAP_in_HC	2377-0.tif	0.88	0.428661	0.339409
GFAP_in_HC	2377-0.tif	0.92	0.447077	0.32164
GFAP_in_HC	2377-0.tif	0.96	0.476114	0.317588
GFAP_in_HC	2376-2.tif	0	0.00853083	0.97802
GFAP_in_HC	2376-2.tif	0.04	0.137173	0.682094
GFAP_in_HC	2376-2.tif	0.08	0.168083	0.619136
GFAP_in_HC	2376-2.tif	0.12	0.177622	0.599599
GFAP_in_HC	2376-2.tif	0.16	0.19836	0.570486
GFAP_in_HC	2376-2.tif	0.2	0.222529	0.536973
GFAP_in_HC	2376-2.tif	0.24	0.239728	0.515102
GFAP_in_HC	2376-2.tif	0.28	0.258152	0.495471
GFAP_in_HC	2376-2.tif	0.32	0.244684	0.518155
GFAP_in_HC	2376-2.tif	0.36	0.269256	0.499004
GFAP_in_HC	2376-2.tif	0.4	0.294785	0.439909
GFAP_in_HC	2376-2.tif	0.44	0.279299	0.456736
GFAP_in_HC	2376-2.tif	0.48	0.288586	0.468714
GFAP_in_HC	2376-2.tif	0.52	0.29672	0.470252
GFAP_in_HC	2376-2.tif	0.56	0.324726	0.433099
GFAP_in_HC	2376-2.tif	0.6	0.322335	0.414975
GFAP_in_HC	2376-2.tif	0.64	0.370548	0.428571
GFAP_in_HC	2376-2.tif	0.68	0.359037	0.419829
GFAP_in_HC	2376-2.tif	0.72	0.364455	0.399263
GFAP_in_HC	2376-2.tif	0.76	0.406589	0.409302
GFAP_in_HC	2376-2.tif	0.8	0.407146	0.391048
GFAP_in_HC	2376-2.tif	0.84	0.421089	0.367326
GFAP_in_HC	2376-2.tif	0.88	0.452291	0.393597
GFAP_in_HC	2376-2.tif	0.92	0.437926	0.403428
GFAP_in_HC	2376-2.tif	0.96	0.465553	0.361187
GFAP_in_HC	2376-3.tif	0	0.00937493	0.975383
GFAP_in_HC	2376-3.tif	0.04	0.145897	0.648311
GFAP_in_HC	2376-3.tif	0.08	0.164678	0.613721
GFAP_in_HC	2376-3.tif	0.12	0.185185	0.582846
GFAP_in_HC	2376-3.tif	0.16	0.190274	0.568402
GFAP_in_HC	2376-3.tif	0.2	0.210659	0.541695
GFAP_in_HC	2376-3.tif	0.24	0.222312	0.518189
GFAP_in_HC	2376-3.tif	0.28	0.224024	0.517117
GFAP_in_HC	2376-3.tif	0.32	0.236729	0.497527
GFAP_in_HC	2376-3.tif	0.36	0.264426	0.454175
GFAP_in_HC	2376-3.tif	0.4	0.272846	0.435122
GFAP_in_HC	2376-3.tif	0.44	0.284775	0.465498
GFAP_in_HC	2376-3.tif	0.48	0.296296	0.417445
GFAP_in_HC	2376-3.tif	0.52	0.295488	0.434498
GFAP_in_HC	2376-3.tif	0.56	0.306502	0.404541
GFAP_in_HC	2376-3.tif	0.6	0.334675	0.420523
GFAP_in_HC	2376-3.tif	0.64	0.418834	0.469058
GFAP_in_HC	2376-3.tif	0.68	0.385448	0.428426
GFAP_in_HC	2376-3.tif	0.72	0.369187	0.408946
GFAP_in_HC	2376-3.tif	0.76	0.393092	0.374093
GFAP_in_HC	2376-3.tif	0.8	0.400369	0.373616
GFAP_in_HC	2376-3.tif	0.84	0.419732	0.386288
GFAP_in_HC	2376-3.tif	0.88	0.419075	0.392341
GFAP_in_HC	2376-3.tif	0.92	0.426499	0.385452
GFAP_in_HC	2376-3.tif	0.96	0.482329	0.380485
GFAP_in_HC	2377-2.tif	0	0.0198874	0.947036
GFAP_in_HC	2377-2.tif	0.04	0.15811	0.638584
GFAP_in_HC	2377-2.tif	0.08	0.188889	0.602256
GFAP_in_HC	2377-2.tif	0.12	0.219298	0.561404
GFAP_in_HC	2377-2.tif	0.16	0.24513	0.517717
GFAP_in_HC	2377-2.tif	0.2	0.254431	0.514826
GFAP_in_HC	2377-2.tif	0.24	0.266153	0.512745
GFAP_in_HC	2377-2.tif	0.28	0.2732	0.520599
GFAP_in_HC	2377-2.tif	0.32	0.288726	0.472037
GFAP_in_HC	2377-2.tif	0.36	0.278637	0.495629
GFAP_in_HC	2377-2.tif	0.4	0.294638	0.491654
GFAP_in_HC	2377-2.tif	0.44	0.319401	0.479876
GFAP_in_HC	2377-2.tif	0.48	0.329905	0.470728
GFAP_in_HC	2377-2.tif	0.52	0.333911	0.444156
GFAP_in_HC	2377-2.tif	0.56	0.347777	0.425658
GFAP_in_HC	2377-2.tif	0.6	0.359163	0.425775
GFAP_in_HC	2377-2.tif	0.64	0.356195	0.412362
GFAP_in_HC	2377-2.tif	0.68	0.378711	0.414286
GFAP_in_HC	2377-2.tif	0.72	0.370192	0.444712
GFAP_in_HC	2377-2.tif	0.76	0.391339	0.40818
GFAP_in_HC	2377-2.tif	0.8	0.406878	0.405873
GFAP_in_HC	2377-2.tif	0.84	0.424116	0.399168
GFAP_in_HC	2377-2.tif	0.88	0.424098	0.4239
GFAP_in_HC	2377-2.tif	0.92	0.454545	0.389289
GFAP_in_HC	2377-2.tif	0.96	0.484462	0.39217
GFAP_in_HC	2375-1.tif	0	0.0151358	0.958016
GFAP_in_HC	2375-1.tif	0.04	0.142865	0.645387
GFAP_in_HC	2375-1.tif	0.08	0.165586	0.606428
GFAP_in_HC	2375-1.tif	0.12	0.180416	0.570547
GFAP_in_HC	2375-1.tif	0.16	0.203686	0.535714
GFAP_in_HC	2375-1.tif	0.2	0.214039	0.533947
GFAP_in_HC	2375-1.tif	0.24	0.23182	0.504414
GFAP_in_HC	2375-1.tif	0.28	0.2515	0.459323
GFAP_in_HC	2375-1.tif	0.32	0.256608	0.486528
GFAP_in_HC	2375-1.tif	0.36	0.278721	0.459253
GFAP_in_HC	2375-1.tif	0.4	0.305302	0.445155
GFAP_in_HC	2375-1.tif	0.44	0.292465	0.433908
GFAP_in_HC	2375-1.tif	0.48	0.299118	0.42963
GFAP_in_HC	2375-1.tif	0.52	0.318971	0.403808
GFAP_in_HC	2375-1.tif	0.56	0.321918	0.410959
GFAP_in_HC	2375-1.tif	0.6	0.301175	0.447124
GFAP_in_HC	2375-1.tif	0.64	0.343667	0.416298
GFAP_in_HC	2375-1.tif	0.68	0.371144	0.414925
GFAP_in_HC	2375-1.tif	0.72	0.380224	0.35474
GFAP_in_HC	2375-1.tif	0.76	0.392435	0.363475
GFAP_in_HC	2375-1.tif	0.8	0.389693	0.352622
GFAP_in_HC	2375-1.tif	0.84	0.401037	0.375972
GFAP_in_HC	2375-1.tif	0.88	0.445783	0.358611
GFAP_in_HC	2375-1.tif	0.92	0.439279	0.344865
GFAP_in_HC	2375-1.tif	0.96	0.476287	0.327595
GFAP_in_HC	2378-2.tif	0	0.0225892	0.936613
GFAP_in_HC	2378-2.tif	0.04	0.171162	0.569552
GFAP_in_HC	2378-2.tif	0.08	0.200143	0.5227
GFAP_in_HC	2378-2.tif	0.12	0.220833	0.486184
GFAP_in_HC	2378-2.tif	0.16	0.239759	0.457871
GFAP_in_HC	2378-2.tif	0.2	0.249882	0.422149
GFAP_in_HC	2378-2.tif	0.24	0.252257	0.430696
GFAP_in_HC	2378-2.tif	0.28	0.270381	0.39824
GFAP_in_HC	2378-2.tif	0.32	0.282861	0.384665
GFAP_in_HC	2378-2.tif	0.36	0.277587	0.385881
GFAP_in_HC	2378-2.tif	0.4	0.305773	0.364932
GFAP_in_HC	2378-2.tif	0.44	0.302572	0.38351
GFAP_in_HC	2378-2.tif	0.48	0.325273	0.380655
GFAP_in_HC	2378-2.tif	0.52	0.329183	0.340078
GFAP_in_HC	2378-2.tif	0.56	0.344242	0.320396
GFAP_in_HC	2378-2.tif	0.6	0.371785	0.32162
GFAP_in_HC	2378-2.tif	0.64	0.370669	0.32284
GFAP_in_HC	2378-2.tif	0.68	0.389539	0.306011
GFAP_in_HC	2378-2.tif	0.72	0.395202	0.290909
GFAP_in_HC	2378-2.tif	0.76	0.38227	0.289362
GFAP_in_HC	2378-2.tif	0.8	0.419289	0.281122
GFAP_in_HC	2378-2.tif	0.84	0.434325	0.253795
GFAP_in_HC	2378-2.tif	0.88	0.435897	0.269995
GFAP_in_HC	2378-2.tif	0.92	0.472396	0.262109
GFAP_in_HC	2378-2.tif	0.96	0.499637	0.274837
GFAP_in_HC	2375-0.tif	0	0.0254535	0.933182
GFAP_in_HC	2375-0.tif	0.04	0.18601	0.584897
GFAP_in_HC	2375-0.tif	0.08	0.233738	0.503248
GFAP_in_HC	2375-0.tif	0.12	0.239764	0.50578
GFAP_in_HC	2375-0.tif	0.16	0.269988	0.451568
GFAP_in_HC	2375-0.tif	0.2	0.272762	0.46636
GFAP_in_HC	2375-0.tif	0.24	0.277953	0.451674
GFAP_in_HC	2375-0.tif	0.28	0.290967	0.459459
GFAP_in_HC	2375-0.tif	0.32	0.306548	0.43006
GFAP_in_HC	2375-0.tif	0.36	0.313725	0.418301
GFAP_in_HC	2375-0.tif	0.4	0.32899	0.419381
GFAP_in_HC	2375-0.tif	0.44	0.326075	0.404523
GFAP_in_HC	2375-0.tif	0.48	0.32225	0.387365
GFAP_in_HC	2375-0.tif	0.52	0.341039	0.38613
GFAP_in_HC	2375-0.tif	0.56	0.366007	0.364209
GFAP_in_HC	2375-0.tif	0.6	0.355923	0.375207
GFAP_in_HC	2375-0.tif	0.64	0.36805	0.398815
GFAP_in_HC	2375-0.tif	0.68	0.375072	0.37133
GFAP_in_HC	2375-0.tif	0.72	0.387273	0.388182
GFAP_in_HC	2375-0.tif	0.76	0.410368	0.407472
GFAP_in_HC	2375-0.tif	0.8	0.410453	0.377402
GFAP_in_HC	2375-0.tif	0.84	0.436514	0.365371
GFAP_in_HC	2375-0.tif	0.88	0.432861	0.376448
GFAP_in_HC	2375-0.tif	0.92	0.4667	0.360835
GFAP_in_HC	2375-0.tif	0.96	0.480751	0.352113

## Sheet: Figure 5a
idx	dataset	uncertainty_score	data_distribution	error_category	rank
2375-0	GFAP_in_HC	0.933868	fully out-of-distribution		0
2378-2	GFAP_in_HC	0.914424	fully out-of-distribution		1
2365	mScarlet_in_PAG	0.857859	fully out-of-distribution		2
2377-2	GFAP_in_HC	0.835041	fully out-of-distribution		3
2354	mScarlet_in_PAG	0.808583	fully out-of-distribution		4
2355	mScarlet_in_PAG	0.807159	fully out-of-distribution		5
2364	mScarlet_in_PAG	0.801924	fully out-of-distribution		6
2366	mScarlet_in_PAG	0.791011	fully out-of-distribution		7
2347	YFP_in_CTX	0.78698	fully out-of-distribution		8
2377-0	GFAP_in_HC	0.786089	fully out-of-distribution		9
2376-2	GFAP_in_HC	0.785222	fully out-of-distribution		10
2334	YFP_in_CTX	0.785048	fully out-of-distribution		11
2359	mScarlet_in_PAG	0.769455	fully out-of-distribution		12
2363	mScarlet_in_PAG	0.768278	fully out-of-distribution		13
2368	mScarlet_in_PAG	0.759055	fully out-of-distribution		14
2340	YFP_in_CTX	0.755439	fully out-of-distribution		15
2343	YFP_in_CTX	0.74927	fully out-of-distribution		16
2341	YFP_in_CTX	0.74315	fully out-of-distribution		17
2342	YFP_in_CTX	0.722335	fully out-of-distribution		18
2332	YFP_in_CTX	0.709862	fully out-of-distribution		19
2349	YFP_in_CTX	0.699234	fully out-of-distribution		20
2376-3	GFAP_in_HC	0.667713	fully out-of-distribution		21
1283	PV_in_HC	0.658972	fully out-of-distribution		22
2378-3	GFAP_in_HC	0.649904	fully out-of-distribution		23
1418	PV_in_HC	0.648849	fully out-of-distribution		24
1385	PV_in_HC	0.643992	fully out-of-distribution		25
1599	PV_in_HC	0.640314	fully out-of-distribution		26
2375-1	GFAP_in_HC	0.598823	fully out-of-distribution		27
1377	PV_in_HC	0.59166	fully out-of-distribution		28
0874	cFOS_in_HC	0.574711	in-distribution	No error	29
1444	PV_in_HC	0.560488	fully out-of-distribution		30
1582	PV_in_HC	0.510873	fully out-of-distribution		31
1237	PV_in_HC	0.479651	fully out-of-distribution		32
0854	cFOS_in_HC	0.47114	in-distribution	No error	33
0849	cFOS_in_HC	0.411117	in-distribution	No error	34
1449	cFOS_in_HC	0.407526	partly out-of-distribution	Blood vessels	35
1453	cFOS_in_HC	0.397603	in-distribution	No error	36
1450	cFOS_in_HC	0.392684	partly out-of-distribution	Blood vessels	37
1466	cFOS_in_HC	0.389306	partly out-of-distribution	Blood vessels	38
0850	cFOS_in_HC	0.383045	in-distribution	No error	39
1475	cFOS_in_HC	0.381552	partly out-of-distribution	Folded tissue	40
1471	cFOS_in_HC	0.347856	partly out-of-distribution	Blood vessels	41
1454	cFOS_in_HC	0.340428	partly out-of-distribution	Blood vessels	42
1459	cFOS_in_HC	0.331623	partly out-of-distribution	Blood vessels	43
1470	cFOS_in_HC	0.327177	partly out-of-distribution	Blood vessels	44
0862	cFOS_in_HC	0.320719	in-distribution	No error	45
0846	cFOS_in_HC	0.318893	in-distribution	No error	46
0142	cFOS_in_HC	0.31847	in-distribution	No error	47
1474	cFOS_in_HC	0.317811	in-distribution	No error	48
1433	cFOS_in_HC	0.313802	in-distribution	No error	49
1593	cFOS_in_HC	0.304549	in-distribution	No error	50
1426	cFOS_in_HC	0.299608	in-distribution	No error	51
1438	cFOS_in_HC	0.297837	in-distribution	No error	52
0038	cFOS_in_HC	0.296079	partly out-of-distribution	Blood vessels	53
1571	cFOS_in_HC	0.295988	in-distribution	No error	54
0494	cFOS_in_HC	0.288096	in-distribution	No error	55
0156	cFOS_in_HC	0.287682	in-distribution	No error	56
0035	cFOS_in_HC	0.287605	partly out-of-distribution	Blood vessels	57
1421	cFOS_in_HC	0.28488	in-distribution	No error	58
0807	cFOS_in_HC	0.284747	in-distribution	No error	59
0855	cFOS_in_HC	0.283598	in-distribution	No error	60
1472	cFOS_in_HC	0.283191	partly out-of-distribution	Folded tissue	61
0153	cFOS_in_HC	0.275846	in-distribution	No error	62
1458	cFOS_in_HC	0.270781	partly out-of-distribution	Blood vessels	63
0875	cFOS_in_HC	0.268062	in-distribution	No error	64
1369	cFOS_in_HC	0.262652	in-distribution	No error	65
0147	cFOS_in_HC	0.262183	in-distribution	No error	66
0061	cFOS_in_HC	0.261403	in-distribution	No error	67
1439	cFOS_in_HC	0.26031	in-distribution	No error	68
1434	cFOS_in_HC	0.258222	in-distribution	No error	69
0869	cFOS_in_HC	0.257265	in-distribution	No error	70
0448	cFOS_in_HC	0.25407	in-distribution	No error	71
0500	cFOS_in_HC	0.25337	in-distribution	No error	72
0432	cFOS_in_HC	0.251468	in-distribution	No error	73
0683	cFOS_in_HC	0.249656	in-distribution	No error	74
0870	cFOS_in_HC	0.249276	in-distribution	No error	75
1270	cFOS_in_HC	0.248926	in-distribution	No error	76
0847	cFOS_in_HC	0.248737	in-distribution	No error	77
1465	cFOS_in_HC	0.246895	partly out-of-distribution	Blood vessels	78
0518	cFOS_in_HC	0.24372	in-distribution	No error	79
1363	cFOS_in_HC	0.243592	in-distribution	No error	80
0861	cFOS_in_HC	0.243457	in-distribution	No error	81
1376	cFOS_in_HC	0.237745	in-distribution	No error	82
1417	cFOS_in_HC	0.236848	in-distribution	No error	83
1250	cFOS_in_HC	0.236477	in-distribution	No error	84
0439	cFOS_in_HC	0.234047	in-distribution	No error	85
1632	cFOS_in_HC	0.233652	in-distribution	No error	86
0155	cFOS_in_HC	0.230633	in-distribution	No error	87
0433	cFOS_in_HC	0.229079	in-distribution	No error	88
0681	cFOS_in_HC	0.228819	in-distribution	No error	89
1575	cFOS_in_HC	0.228438	in-distribution	No error	90
0055	cFOS_in_HC	0.228174	in-distribution	No error	91
1427	cFOS_in_HC	0.2277	in-distribution	No error	92
0507	cFOS_in_HC	0.227322	in-distribution	No error	93
1422	cFOS_in_HC	0.223226	in-distribution	No error	94
0508	cFOS_in_HC	0.222718	in-distribution	No error	95
1294	cFOS_in_HC	0.218645	in-distribution	No error	96
0447	cFOS_in_HC	0.21732	in-distribution	No error	97
0686	cFOS_in_HC	0.217146	in-distribution	No error	98
1359	cFOS_in_HC	0.217137	in-distribution	No error	99
0788	cFOS_in_HC	0.216536	in-distribution	No error	100
1380	cFOS_in_HC	0.215962	in-distribution	No error	101
1594	cFOS_in_HC	0.215655	in-distribution	No error	102
0684	cFOS_in_HC	0.215557	in-distribution	No error	103
1267	cFOS_in_HC	0.21547	in-distribution	No error	104
0806	cFOS_in_HC	0.215469	in-distribution	No error	105
0107	cFOS_in_HC	0.215032	in-distribution	No error	106
1589	cFOS_in_HC	0.214927	in-distribution	No error	107
1603	cFOS_in_HC	0.214223	in-distribution	No error	108
0800	cFOS_in_HC	0.213177	in-distribution	No error	109
0793	cFOS_in_HC	0.212991	in-distribution	No error	110
0699	cFOS_in_HC	0.212667	in-distribution	No error	111
0157	cFOS_in_HC	0.212021	in-distribution	No error	112
0495	cFOS_in_HC	0.210842	in-distribution	No error	113
0000	cFOS_in_HC	0.210727	in-distribution	No error	114
0697	cFOS_in_HC	0.20982	partly out-of-distribution	Fluorescent particles	115
0702	cFOS_in_HC	0.208801	in-distribution	No error	116
0680	cFOS_in_HC	0.207201	in-distribution	No error	117
0512	cFOS_in_HC	0.206393	in-distribution	No error	118
0675	cFOS_in_HC	0.206003	in-distribution	No error	119
1288	cFOS_in_HC	0.203868	in-distribution	No error	120
0052	cFOS_in_HC	0.203796	in-distribution	No error	121
0812	cFOS_in_HC	0.203555	in-distribution	No error	122
1266	cFOS_in_HC	0.203027	in-distribution	No error	123
0003	cFOS_in_HC	0.202984	in-distribution	No error	124
0661	cFOS_in_HC	0.20211	in-distribution	No error	125
1581	cFOS_in_HC	0.201768	in-distribution	No error	126
1280	cFOS_in_HC	0.201494	in-distribution	No error	127
1382	cFOS_in_HC	0.201415	in-distribution	No error	128
1274	cFOS_in_HC	0.201321	in-distribution	No error	129
1606	cFOS_in_HC	0.201296	in-distribution	No error	130
1600	cFOS_in_HC	0.2002	in-distribution	No error	131
0032	cFOS_in_HC	0.199651	in-distribution	No error	132
0648	cFOS_in_HC	0.199585	in-distribution	No error	133
0801	cFOS_in_HC	0.199444	in-distribution	No error	134
0009	cFOS_in_HC	0.198993	in-distribution	No error	135
1232	cFOS_in_HC	0.198578	in-distribution	No error	136
1243	cFOS_in_HC	0.198547	in-distribution	No error	137
0042	cFOS_in_HC	0.197453	partly out-of-distribution	Blood vessels	138
0790	cFOS_in_HC	0.197184	in-distribution	No error	139
0026	cFOS_in_HC	0.197105	in-distribution	No error	140
0453	cFOS_in_HC	0.197082	in-distribution	No error	141
0649	cFOS_in_HC	0.197031	partly out-of-distribution	Fluorescent particles	142
0033	cFOS_in_HC	0.196958	in-distribution	No error	143
0691	cFOS_in_HC	0.196852	in-distribution	No error	144
1625	cFOS_in_HC	0.196728	in-distribution	No error	145
1262	cFOS_in_HC	0.196107	in-distribution	No error	146
0058	cFOS_in_HC	0.19543	in-distribution	No error	147
0030	cFOS_in_HC	0.194051	in-distribution	No error	148
0701	cFOS_in_HC	0.193305	partly out-of-distribution	Fluorescent particles	149
0438	cFOS_in_HC	0.19313	in-distribution	No error	150
0696	cFOS_in_HC	0.19292	in-distribution	No error	151
0154	cFOS_in_HC	0.192164	in-distribution	No error	152
1618	cFOS_in_HC	0.191628	in-distribution	No error	153
1281	cFOS_in_HC	0.19102	in-distribution	No error	154
0441	cFOS_in_HC	0.190378	in-distribution	No error	155
1604	cFOS_in_HC	0.18938	in-distribution	No error	156
0690	cFOS_in_HC	0.189181	in-distribution	No error	157
0012	cFOS_in_HC	0.189065	in-distribution	No error	158
0070	cFOS_in_HC	0.18869	in-distribution	No error	159
0668	cFOS_in_HC	0.18796	in-distribution	No error	160
0017	cFOS_in_HC	0.18663	in-distribution	No error	161
0010	cFOS_in_HC	0.186372	in-distribution	No error	162
0789	cFOS_in_HC	0.18546	in-distribution	No error	163
1626	cFOS_in_HC	0.184763	in-distribution	No error	164
0871	cFOS_in_HC	0.18336	in-distribution	No error	165
1588	cFOS_in_HC	0.182955	in-distribution	No error	166
0434	cFOS_in_HC	0.182954	in-distribution	No error	167
0066	cFOS_in_HC	0.182742	in-distribution	No error	168
0020	cFOS_in_HC	0.182658	in-distribution	No error	169
0655	cFOS_in_HC	0.182026	in-distribution	No error	170
0501	cFOS_in_HC	0.181897	in-distribution	No error	171
1461	cFOS_in_HC	0.181334	in-distribution	No error	172
0811	cFOS_in_HC	0.180925	partly out-of-distribution	Fluorescent particles	173
0059	cFOS_in_HC	0.180705	in-distribution	No error	174
0056	cFOS_in_HC	0.180489	in-distribution	No error	175
1287	cFOS_in_HC	0.18003	in-distribution	No error	176
1251	cFOS_in_HC	0.179383	in-distribution	No error	177
1384	cFOS_in_HC	0.179096	in-distribution	No error	178
0669	cFOS_in_HC	0.17882	in-distribution	No error	179
0027	cFOS_in_HC	0.178581	in-distribution	No error	180
0016	cFOS_in_HC	0.178472	in-distribution	No error	181
1455	cFOS_in_HC	0.177938	in-distribution	No error	182
0018	cFOS_in_HC	0.177901	in-distribution	No error	183
0053	cFOS_in_HC	0.177516	in-distribution	No error	184
0158	cFOS_in_HC	0.177429	in-distribution	No error	185
0143	cFOS_in_HC	0.177355	in-distribution	No error	186
0104	cFOS_in_HC	0.176046	partly out-of-distribution	Fluorescent particles	187
0029	cFOS_in_HC	0.175624	in-distribution	No error	188
1572	cFOS_in_HC	0.175279	in-distribution	No error	189
1275	cFOS_in_HC	0.175061	in-distribution	No error	190
1451	cFOS_in_HC	0.174663	in-distribution	No error	191
0791	cFOS_in_HC	0.174526	partly out-of-distribution	Fluorescent particles	192
0023	cFOS_in_HC	0.174292	in-distribution	No error	193
1364	cFOS_in_HC	0.174097	in-distribution	No error	194
1611	cFOS_in_HC	0.173012	in-distribution	No error	195
0513	cFOS_in_HC	0.172496	in-distribution	No error	196
0650	cFOS_in_HC	0.171961	in-distribution	No error	197
0024	cFOS_in_HC	0.171618	in-distribution	No error	198
1576	cFOS_in_HC	0.171353	in-distribution	No error	199
0654	cFOS_in_HC	0.1712	in-distribution	No error	200
0442	cFOS_in_HC	0.171096	in-distribution	No error	201
1446	cFOS_in_HC	0.170891	in-distribution	No error	202
1257	cFOS_in_HC	0.170717	in-distribution	No error	203
0095	cFOS_in_HC	0.170681	in-distribution	No error	204
0080	cFOS_in_HC	0.170523	in-distribution	No error	205
1268	cFOS_in_HC	0.170204	in-distribution	No error	206
0065	cFOS_in_HC	0.169901	in-distribution	No error	207
0013	cFOS_in_HC	0.168819	in-distribution	No error	208
0109	cFOS_in_HC	0.168174	in-distribution	No error	209
0687	cFOS_in_HC	0.167948	in-distribution	No error	210
0097	cFOS_in_HC	0.16781	in-distribution	No error	211
0108	cFOS_in_HC	0.167644	partly out-of-distribution	Blood vessels	212
0014	cFOS_in_HC	0.167556	in-distribution	No error	213
0676	cFOS_in_HC	0.167193	in-distribution	No error	214
1612	cFOS_in_HC	0.164196	in-distribution	No error	215
1445	cFOS_in_HC	0.163437	in-distribution	No error	216
1271	cFOS_in_HC	0.162796	in-distribution	No error	217
0075	cFOS_in_HC	0.162528	in-distribution	No error	218
1366	cFOS_in_HC	0.162353	in-distribution	No error	219
1468	cFOS_in_HC	0.162351	in-distribution	No error	220
0662	cFOS_in_HC	0.16207	in-distribution	No error	221
0025	cFOS_in_HC	0.160623	in-distribution	No error	222
1601	cFOS_in_HC	0.159299	in-distribution	No error	223
0090	cFOS_in_HC	0.158971	in-distribution	No error	224
1276	cFOS_in_HC	0.15709	in-distribution	No error	225
1381	cFOS_in_HC	0.15698	in-distribution	No error	226
0519	cFOS_in_HC	0.156821	in-distribution	No error	227
1360	cFOS_in_HC	0.156427	in-distribution	No error	228
0809	cFOS_in_HC	0.15631	in-distribution	No error	229
1295	cFOS_in_HC	0.156304	in-distribution	No error	230
0146	cFOS_in_HC	0.15616	in-distribution	No error	231
1419	cFOS_in_HC	0.155653	in-distribution	No error	232
1607	cFOS_in_HC	0.154893	in-distribution	No error	233
0054	cFOS_in_HC	0.154291	in-distribution	No error	234
0682	cFOS_in_HC	0.153519	partly out-of-distribution	Fluorescent particles	235
0021	cFOS_in_HC	0.152806	in-distribution	No error	236
0449	cFOS_in_HC	0.152139	in-distribution	No error	237
0105	cFOS_in_HC	0.151935	in-distribution	No error	238
1370	cFOS_in_HC	0.151122	in-distribution	No error	239
1233	cFOS_in_HC	0.150588	in-distribution	No error	240
1608	cFOS_in_HC	0.15057	in-distribution	No error	241
1608	cFOS_in_HC	0.15057	in-distribution	No error	242
0002	cFOS_in_HC	0.15028	in-distribution	No error	243
0079	cFOS_in_HC	0.149855	in-distribution	No error	244
0102	cFOS_in_HC	0.148133	in-distribution	No error	245
1263	cFOS_in_HC	0.147914	in-distribution	No error	246
0664	cFOS_in_HC	0.1478	in-distribution	No error	247
0685	cFOS_in_HC	0.147761	in-distribution	No error	248
0034	cFOS_in_HC	0.147755	in-distribution	No error	249
0520	cFOS_in_HC	0.147475	in-distribution	No error	250
0028	cFOS_in_HC	0.147468	in-distribution	No error	251
1591	cFOS_in_HC	0.14739	in-distribution	No error	252
1633	cFOS_in_HC	0.147362	in-distribution	No error	253
0796	cFOS_in_HC	0.147286	in-distribution	No error	254
0503	cFOS_in_HC	0.145853	in-distribution	No error	255
0443	cFOS_in_HC	0.145403	in-distribution	No error	256
1238	cFOS_in_HC	0.145348	in-distribution	No error	257
0073	cFOS_in_HC	0.145158	in-distribution	No error	258
1628	cFOS_in_HC	0.144232	in-distribution	No error	259
0792	cFOS_in_HC	0.143359	in-distribution	No error	260
0851	cFOS_in_HC	0.14308	in-distribution	No error	261
0794	cFOS_in_HC	0.142169	in-distribution	No error	262
1290	cFOS_in_HC	0.141959	in-distribution	No error	263
1595	cFOS_in_HC	0.141636	in-distribution	No error	264
1378	cFOS_in_HC	0.141426	in-distribution	No error	265
0103	cFOS_in_HC	0.141357	in-distribution	No error	266
0060	cFOS_in_HC	0.141107	in-distribution	No error	267
1244	cFOS_in_HC	0.140491	in-distribution	No error	268
1372	cFOS_in_HC	0.139656	in-distribution	No error	269
1605	cFOS_in_HC	0.139332	in-distribution	No error	270
1436	cFOS_in_HC	0.138267	in-distribution	No error	271
0877	cFOS_in_HC	0.138264	in-distribution	No error	272
0813	cFOS_in_HC	0.13763	in-distribution	No error	273
0019	cFOS_in_HC	0.137016	partly out-of-distribution	Folded tissue	274
1234	cFOS_in_HC	0.136349	in-distribution	No error	275
0454	cFOS_in_HC	0.136072	in-distribution	No error	276
0071	cFOS_in_HC	0.135906	in-distribution	No error	277
1573	cFOS_in_HC	0.135708	in-distribution	No error	278
0692	cFOS_in_HC	0.135105	in-distribution	No error	279
0510	cFOS_in_HC	0.134509	in-distribution	No error	280
1621	cFOS_in_HC	0.133484	in-distribution	No error	281
0802	cFOS_in_HC	0.133292	in-distribution	No error	282
0005	cFOS_in_HC	0.132546	in-distribution	No error	283
0688	cFOS_in_HC	0.132356	in-distribution	No error	284
0496	cFOS_in_HC	0.131922	in-distribution	No error	285
1297	cFOS_in_HC	0.131674	partly out-of-distribution	Folded tissue	286
1423	cFOS_in_HC	0.131144	in-distribution	No error	287
1272	cFOS_in_HC	0.130382	in-distribution	No error	288
0857	cFOS_in_HC	0.129944	in-distribution	No error	289
1578	cFOS_in_HC	0.129153	in-distribution	No error	290
0057	cFOS_in_HC	0.128878	in-distribution	No error	291
0456	cFOS_in_HC	0.128786	in-distribution	No error	292
1246	cFOS_in_HC	0.127047	in-distribution	No error	293
0864	cFOS_in_HC	0.126763	in-distribution	No error	294
1614	cFOS_in_HC	0.125718	in-distribution	No error	295
1635	cFOS_in_HC	0.125674	in-distribution	No error	296
1253	cFOS_in_HC	0.123701	in-distribution	No error	297
1240	cFOS_in_HC	0.123513	in-distribution	No error	298
1440	cFOS_in_HC	0.123281	in-distribution	No error	299
0081	cFOS_in_HC	0.122898	in-distribution	No error	300
1258	cFOS_in_HC	0.12276	in-distribution	No error	301
0514	cFOS_in_HC	0.122409	in-distribution	No error	302
0678	cFOS_in_HC	0.121829	in-distribution	No error	303
0703	cFOS_in_HC	0.121484	in-distribution	No error	304
1584	cFOS_in_HC	0.120263	in-distribution	No error	305
0022	cFOS_in_HC	0.120217	in-distribution	No error	306
1429	cFOS_in_HC	0.119578	in-distribution	No error	307
1260	cFOS_in_HC	0.118872	in-distribution	No error	308
0848	cFOS_in_HC	0.116424	in-distribution	No error	309
0671	cFOS_in_HC	0.115402	in-distribution	No error	310
1264	cFOS_in_HC	0.114639	in-distribution	No error	311
0031	cFOS_in_HC	0.104762	in-distribution	No error	312

## Sheet: Figure 6 - gleason
idx	group	uncertainty_score	average_dice_score	dataset	method_formatted	dice_score
slide003_core067	_class0	0.330654	0.858439	gleason	deepflash2 (ours)	0.824013
slide003_core067	_class1	0.330654	0.858439	gleason	deepflash2 (ours)	0.854024
slide003_core067	_class2	0.330654	0.858439	gleason	deepflash2 (ours)	0.897279
slide003_core067	_class3	0.330654	0.858439	gleason	deepflash2 (ours)
slide003_core067	_average	0.330654	0.858439	gleason	deepflash2 (ours)	0.858439
slide006_core109	_class0	0.169738	0.933364	gleason	deepflash2 (ours)	0.914701
slide006_core109	_class1	0.169738	0.933364	gleason	deepflash2 (ours)	0.952026
slide006_core109	_class2	0.169738	0.933364	gleason	deepflash2 (ours)
slide006_core109	_class3	0.169738	0.933364	gleason	deepflash2 (ours)
slide006_core109	_average	0.169738	0.933364	gleason	deepflash2 (ours)	0.933364
slide006_core114	_class0	0.132215	0.963959	gleason	deepflash2 (ours)	0.956218
slide006_core114	_class1	0.132215	0.963959	gleason	deepflash2 (ours)
slide006_core114	_class2	0.132215	0.963959	gleason	deepflash2 (ours)	0.9717
slide006_core114	_class3	0.132215	0.963959	gleason	deepflash2 (ours)
slide006_core114	_average	0.132215	0.963959	gleason	deepflash2 (ours)	0.963959
slide002_core067	_class0	0.374297	0.572546	gleason	deepflash2 (ours)	0.904043
slide002_core067	_class1	0.374297	0.572546	gleason	deepflash2 (ours)	0.813597
slide002_core067	_class2	0.374297	0.572546	gleason	deepflash2 (ours)	0
slide002_core067	_class3	0.374297	0.572546	gleason	deepflash2 (ours)
slide002_core067	_average	0.374297	0.572546	gleason	deepflash2 (ours)	0.572546
slide006_core023	_class0	0.159807	0.881424	gleason	deepflash2 (ours)	0.869679
slide006_core023	_class1	0.159807	0.881424	gleason	deepflash2 (ours)	0.893169
slide006_core023	_class2	0.159807	0.881424	gleason	deepflash2 (ours)
slide006_core023	_class3	0.159807	0.881424	gleason	deepflash2 (ours)
slide006_core023	_average	0.159807	0.881424	gleason	deepflash2 (ours)	0.881424
slide006_core102	_class0	0.200124	0.90855	gleason	deepflash2 (ours)	0.958042
slide006_core102	_class1	0.200124	0.90855	gleason	deepflash2 (ours)	0.802055
slide006_core102	_class2	0.200124	0.90855	gleason	deepflash2 (ours)	0.965553
slide006_core102	_class3	0.200124	0.90855	gleason	deepflash2 (ours)
slide006_core102	_average	0.200124	0.90855	gleason	deepflash2 (ours)	0.90855
slide002_core084	_class0	0.376619	0.680989	gleason	deepflash2 (ours)	0.840238
slide002_core084	_class1	0.376619	0.680989	gleason	deepflash2 (ours)	0.715501
slide002_core084	_class2	0.376619	0.680989	gleason	deepflash2 (ours)	0.487229
slide002_core084	_class3	0.376619	0.680989	gleason	deepflash2 (ours)
slide002_core084	_average	0.376619	0.680989	gleason	deepflash2 (ours)	0.680989
slide006_core125	_class0	0.412111	0.705649	gleason	deepflash2 (ours)	0.905055
slide006_core125	_class1	0.412111	0.705649	gleason	deepflash2 (ours)	0.633814
slide006_core125	_class2	0.412111	0.705649	gleason	deepflash2 (ours)	0.578079
slide006_core125	_class3	0.412111	0.705649	gleason	deepflash2 (ours)
slide006_core125	_average	0.412111	0.705649	gleason	deepflash2 (ours)	0.705649
slide003_core134	_class0	0.216721	0.848871	gleason	deepflash2 (ours)	0.845106
slide003_core134	_class1	0.216721	0.848871	gleason	deepflash2 (ours)	0.852636
slide003_core134	_class2	0.216721	0.848871	gleason	deepflash2 (ours)
slide003_core134	_class3	0.216721	0.848871	gleason	deepflash2 (ours)
slide003_core134	_average	0.216721	0.848871	gleason	deepflash2 (ours)	0.848871
slide005_core045	_class0	0.364873	0.529456	gleason	deepflash2 (ours)	0.858961
slide005_core045	_class1	0.364873	0.529456	gleason	deepflash2 (ours)	0
slide005_core045	_class2	0.364873	0.529456	gleason	deepflash2 (ours)	0.729408
slide005_core045	_class3	0.364873	0.529456	gleason	deepflash2 (ours)
slide005_core045	_average	0.364873	0.529456	gleason	deepflash2 (ours)	0.529456
slide001_core095	_class0	0.435873	0.765327	gleason	deepflash2 (ours)	0.958177
slide001_core095	_class1	0.435873	0.765327	gleason	deepflash2 (ours)	0.627615
slide001_core095	_class2	0.435873	0.765327	gleason	deepflash2 (ours)	0.71019
slide001_core095	_class3	0.435873	0.765327	gleason	deepflash2 (ours)
slide001_core095	_average	0.435873	0.765327	gleason	deepflash2 (ours)	0.765327
slide006_core086	_class0	0.37658	0.304383	gleason	deepflash2 (ours)	0.77622
slide006_core086	_class1	0.37658	0.304383	gleason	deepflash2 (ours)	0.136929
slide006_core086	_class2	0.37658	0.304383	gleason	deepflash2 (ours)	0
slide006_core086	_class3	0.37658	0.304383	gleason	deepflash2 (ours)
slide006_core086	_average	0.37658	0.304383	gleason	deepflash2 (ours)	0.304383
slide003_core055	_class0	0.337479	0.766741	gleason	deepflash2 (ours)	0.890381
slide003_core055	_class1	0.337479	0.766741	gleason	deepflash2 (ours)	0.843662
slide003_core055	_class2	0.337479	0.766741	gleason	deepflash2 (ours)	0.566181
slide003_core055	_class3	0.337479	0.766741	gleason	deepflash2 (ours)
slide003_core055	_average	0.337479	0.766741	gleason	deepflash2 (ours)	0.766741
slide001_core059	_class0	0.432089	0.845054	gleason	deepflash2 (ours)	0.945494
slide001_core059	_class1	0.432089	0.845054	gleason	deepflash2 (ours)	0.828429
slide001_core059	_class2	0.432089	0.845054	gleason	deepflash2 (ours)	0.761237
slide001_core059	_class3	0.432089	0.845054	gleason	deepflash2 (ours)
slide001_core059	_average	0.432089	0.845054	gleason	deepflash2 (ours)	0.845054
slide006_core108	_class0	0.233683	0.917475	gleason	deepflash2 (ours)	0.938445
slide006_core108	_class1	0.233683	0.917475	gleason	deepflash2 (ours)	0.896505
slide006_core108	_class2	0.233683	0.917475	gleason	deepflash2 (ours)
slide006_core108	_class3	0.233683	0.917475	gleason	deepflash2 (ours)
slide006_core108	_average	0.233683	0.917475	gleason	deepflash2 (ours)	0.917475
slide003_core135	_class0	0.385903	0.732443	gleason	deepflash2 (ours)	0.974107
slide003_core135	_class1	0.385903	0.732443	gleason	deepflash2 (ours)	0.446356
slide003_core135	_class2	0.385903	0.732443	gleason	deepflash2 (ours)	0.776865
slide003_core135	_class3	0.385903	0.732443	gleason	deepflash2 (ours)
slide003_core135	_average	0.385903	0.732443	gleason	deepflash2 (ours)	0.732443
slide005_core021	_class0	0.211	0.772912	gleason	deepflash2 (ours)	0.967426
slide005_core021	_class1	0.211	0.772912	gleason	deepflash2 (ours)	0.898453
slide005_core021	_class2	0.211	0.772912	gleason	deepflash2 (ours)	0.452857
slide005_core021	_class3	0.211	0.772912	gleason	deepflash2 (ours)
slide005_core021	_average	0.211	0.772912	gleason	deepflash2 (ours)	0.772912
slide003_core097	_class0	0.131745	0.970294	gleason	deepflash2 (ours)	0.963256
slide003_core097	_class1	0.131745	0.970294	gleason	deepflash2 (ours)
slide003_core097	_class2	0.131745	0.970294	gleason	deepflash2 (ours)	0.977331
slide003_core097	_class3	0.131745	0.970294	gleason	deepflash2 (ours)
slide003_core097	_average	0.131745	0.970294	gleason	deepflash2 (ours)	0.970294
slide001_core005	_class0	0.140742	0.972861	gleason	deepflash2 (ours)	0.966689
slide001_core005	_class1	0.140742	0.972861	gleason	deepflash2 (ours)
slide001_core005	_class2	0.140742	0.972861	gleason	deepflash2 (ours)	0.979033
slide001_core005	_class3	0.140742	0.972861	gleason	deepflash2 (ours)
slide001_core005	_average	0.140742	0.972861	gleason	deepflash2 (ours)	0.972861
slide001_core004	_class0	0.17974	0.954983	gleason	deepflash2 (ours)	0.948303
slide001_core004	_class1	0.17974	0.954983	gleason	deepflash2 (ours)
slide001_core004	_class2	0.17974	0.954983	gleason	deepflash2 (ours)	0.961662
slide001_core004	_class3	0.17974	0.954983	gleason	deepflash2 (ours)
slide001_core004	_average	0.17974	0.954983	gleason	deepflash2 (ours)	0.954983
slide001_core014	_class0	0.311822	0.629097	gleason	deepflash2 (ours)	0.970436
slide001_core014	_class1	0.311822	0.629097	gleason	deepflash2 (ours)	0.794999
slide001_core014	_class2	0.311822	0.629097	gleason	deepflash2 (ours)	0.121856
slide001_core014	_class3	0.311822	0.629097	gleason	deepflash2 (ours)
slide001_core014	_average	0.311822	0.629097	gleason	deepflash2 (ours)	0.629097
slide006_core110	_class0	0.244657	0.874962	gleason	deepflash2 (ours)	0.931855
slide006_core110	_class1	0.244657	0.874962	gleason	deepflash2 (ours)	0.825271
slide006_core110	_class2	0.244657	0.874962	gleason	deepflash2 (ours)	0.867761
slide006_core110	_class3	0.244657	0.874962	gleason	deepflash2 (ours)
slide006_core110	_average	0.244657	0.874962	gleason	deepflash2 (ours)	0.874962
slide002_core050	_class0	0.274341	0.96851	gleason	deepflash2 (ours)	0.988788
slide002_core050	_class1	0.274341	0.96851	gleason	deepflash2 (ours)
slide002_core050	_class2	0.274341	0.96851	gleason	deepflash2 (ours)	0.948231
slide002_core050	_class3	0.274341	0.96851	gleason	deepflash2 (ours)
slide002_core050	_average	0.274341	0.96851	gleason	deepflash2 (ours)	0.96851
slide002_core074	_class0	0.246076	0.341191	gleason	deepflash2 (ours)	0.95623
slide002_core074	_class1	0.246076	0.341191	gleason	deepflash2 (ours)
slide002_core074	_class2	0.246076	0.341191	gleason	deepflash2 (ours)	0.0673442
slide002_core074	_class3	0.246076	0.341191	gleason	deepflash2 (ours)	0
slide002_core074	_average	0.246076	0.341191	gleason	deepflash2 (ours)	0.341191
slide007_core047	_class0	0.424388	0.525355	gleason	deepflash2 (ours)	0.913458
slide007_core047	_class1	0.424388	0.525355	gleason	deepflash2 (ours)	0.284179
slide007_core047	_class2	0.424388	0.525355	gleason	deepflash2 (ours)	0.378427
slide007_core047	_class3	0.424388	0.525355	gleason	deepflash2 (ours)
slide007_core047	_average	0.424388	0.525355	gleason	deepflash2 (ours)	0.525355
slide005_core147	_class0	0.344414	0.750786	gleason	deepflash2 (ours)	0.892763
slide005_core147	_class1	0.344414	0.750786	gleason	deepflash2 (ours)	0.703195
slide005_core147	_class2	0.344414	0.750786	gleason	deepflash2 (ours)	0.6564
slide005_core147	_class3	0.344414	0.750786	gleason	deepflash2 (ours)
slide005_core147	_average	0.344414	0.750786	gleason	deepflash2 (ours)	0.750786
slide007_core055	_class0	0.220973	0.749528	gleason	deepflash2 (ours)	0.835439
slide007_core055	_class1	0.220973	0.749528	gleason	deepflash2 (ours)	0.663616
slide007_core055	_class2	0.220973	0.749528	gleason	deepflash2 (ours)
slide007_core055	_class3	0.220973	0.749528	gleason	deepflash2 (ours)
slide007_core055	_average	0.220973	0.749528	gleason	deepflash2 (ours)	0.749528
slide005_core122	_class0	0.205078	0.91359	gleason	deepflash2 (ours)	0.899867
slide005_core122	_class1	0.205078	0.91359	gleason	deepflash2 (ours)	0.927314
slide005_core122	_class2	0.205078	0.91359	gleason	deepflash2 (ours)
slide005_core122	_class3	0.205078	0.91359	gleason	deepflash2 (ours)
slide005_core122	_average	0.205078	0.91359	gleason	deepflash2 (ours)	0.91359
slide006_core113	_class0	0.219843	0.861136	gleason	deepflash2 (ours)	0.908457
slide006_core113	_class1	0.219843	0.861136	gleason	deepflash2 (ours)	0.756001
slide006_core113	_class2	0.219843	0.861136	gleason	deepflash2 (ours)	0.918949
slide006_core113	_class3	0.219843	0.861136	gleason	deepflash2 (ours)
slide006_core113	_average	0.219843	0.861136	gleason	deepflash2 (ours)	0.861136
slide006_core142	_class0	0.233068	0.542967	gleason	deepflash2 (ours)	0.864108
slide006_core142	_class1	0.233068	0.542967	gleason	deepflash2 (ours)	0
slide006_core142	_class2	0.233068	0.542967	gleason	deepflash2 (ours)	0.764795
slide006_core142	_class3	0.233068	0.542967	gleason	deepflash2 (ours)
slide006_core142	_average	0.233068	0.542967	gleason	deepflash2 (ours)	0.542967
slide005_core038	_class0	0.259991	0.807602	gleason	deepflash2 (ours)	0.814648
slide005_core038	_class1	0.259991	0.807602	gleason	deepflash2 (ours)	0.800557
slide005_core038	_class2	0.259991	0.807602	gleason	deepflash2 (ours)
slide005_core038	_class3	0.259991	0.807602	gleason	deepflash2 (ours)
slide005_core038	_average	0.259991	0.807602	gleason	deepflash2 (ours)	0.807602
slide005_core051	_class0	0.189042	0.955304	gleason	deepflash2 (ours)	0.946047
slide005_core051	_class1	0.189042	0.955304	gleason	deepflash2 (ours)	0.96456
slide005_core051	_class2	0.189042	0.955304	gleason	deepflash2 (ours)
slide005_core051	_class3	0.189042	0.955304	gleason	deepflash2 (ours)
slide005_core051	_average	0.189042	0.955304	gleason	deepflash2 (ours)	0.955304
slide005_core064	_class0	0.347101	0.720115	gleason	deepflash2 (ours)	0.959242
slide005_core064	_class1	0.347101	0.720115	gleason	deepflash2 (ours)	0.772441
slide005_core064	_class2	0.347101	0.720115	gleason	deepflash2 (ours)	0.428661
slide005_core064	_class3	0.347101	0.720115	gleason	deepflash2 (ours)
slide005_core064	_average	0.347101	0.720115	gleason	deepflash2 (ours)	0.720115
slide003_core114	_class0	0.508043	0.275122	gleason	deepflash2 (ours)	0.825367
slide003_core114	_class1	0.508043	0.275122	gleason	deepflash2 (ours)	0
slide003_core114	_class2	0.508043	0.275122	gleason	deepflash2 (ours)	0
slide003_core114	_class3	0.508043	0.275122	gleason	deepflash2 (ours)
slide003_core114	_average	0.508043	0.275122	gleason	deepflash2 (ours)	0.275122
slide006_core105	_class0	0.262089	0.939238	gleason	deepflash2 (ours)	0.932342
slide006_core105	_class1	0.262089	0.939238	gleason	deepflash2 (ours)	0.946134
slide006_core105	_class2	0.262089	0.939238	gleason	deepflash2 (ours)
slide006_core105	_class3	0.262089	0.939238	gleason	deepflash2 (ours)
slide006_core105	_average	0.262089	0.939238	gleason	deepflash2 (ours)	0.939238
slide005_core018	_class0	0.169576	0.953904	gleason	deepflash2 (ours)	0.955117
slide005_core018	_class1	0.169576	0.953904	gleason	deepflash2 (ours)
slide005_core018	_class2	0.169576	0.953904	gleason	deepflash2 (ours)	0.952692
slide005_core018	_class3	0.169576	0.953904	gleason	deepflash2 (ours)
slide005_core018	_average	0.169576	0.953904	gleason	deepflash2 (ours)	0.953904
slide005_core057	_class0	0.209815	0.788655	gleason	deepflash2 (ours)	0.951392
slide005_core057	_class1	0.209815	0.788655	gleason	deepflash2 (ours)	0.542459
slide005_core057	_class2	0.209815	0.788655	gleason	deepflash2 (ours)	0.872113
slide005_core057	_class3	0.209815	0.788655	gleason	deepflash2 (ours)
slide005_core057	_average	0.209815	0.788655	gleason	deepflash2 (ours)	0.788655
slide002_core096	_class0	0.102572	0.982066	gleason	deepflash2 (ours)	0.977651
slide002_core096	_class1	0.102572	0.982066	gleason	deepflash2 (ours)	0.98648
slide002_core096	_class2	0.102572	0.982066	gleason	deepflash2 (ours)
slide002_core096	_class3	0.102572	0.982066	gleason	deepflash2 (ours)
slide002_core096	_average	0.102572	0.982066	gleason	deepflash2 (ours)	0.982066
slide002_core041	_class0	0.136907	0.966072	gleason	deepflash2 (ours)	0.961821
slide002_core041	_class1	0.136907	0.966072	gleason	deepflash2 (ours)
slide002_core041	_class2	0.136907	0.966072	gleason	deepflash2 (ours)	0.970322
slide002_core041	_class3	0.136907	0.966072	gleason	deepflash2 (ours)
slide002_core041	_average	0.136907	0.966072	gleason	deepflash2 (ours)	0.966072
slide003_core136	_class0	0.441835	0.322827	gleason	deepflash2 (ours)	0.96523
slide003_core136	_class1	0.441835	0.322827	gleason	deepflash2 (ours)	0.00325178
slide003_core136	_class2	0.441835	0.322827	gleason	deepflash2 (ours)	0
slide003_core136	_class3	0.441835	0.322827	gleason	deepflash2 (ours)
slide003_core136	_average	0.441835	0.322827	gleason	deepflash2 (ours)	0.322827
slide001_core030	_class0	0.13673	0.969183	gleason	deepflash2 (ours)	0.962779
slide001_core030	_class1	0.13673	0.969183	gleason	deepflash2 (ours)
slide001_core030	_class2	0.13673	0.969183	gleason	deepflash2 (ours)	0.975587
slide001_core030	_class3	0.13673	0.969183	gleason	deepflash2 (ours)
slide001_core030	_average	0.13673	0.969183	gleason	deepflash2 (ours)	0.969183
slide002_core062	_class0	0.354519	0.592541	gleason	deepflash2 (ours)	0.908328
slide002_core062	_class1	0.354519	0.592541	gleason	deepflash2 (ours)	0.869294
slide002_core062	_class2	0.354519	0.592541	gleason	deepflash2 (ours)	0
slide002_core062	_class3	0.354519	0.592541	gleason	deepflash2 (ours)
slide002_core062	_average	0.354519	0.592541	gleason	deepflash2 (ours)	0.592541
slide006_core016	_class0	0.416913	0.698099	gleason	deepflash2 (ours)	0.863992
slide006_core016	_class1	0.416913	0.698099	gleason	deepflash2 (ours)	0.398952
slide006_core016	_class2	0.416913	0.698099	gleason	deepflash2 (ours)	0.831355
slide006_core016	_class3	0.416913	0.698099	gleason	deepflash2 (ours)
slide006_core016	_average	0.416913	0.698099	gleason	deepflash2 (ours)	0.698099
slide005_core017	_class0	0.103441	0.978518	gleason	deepflash2 (ours)	0.97853
slide005_core017	_class1	0.103441	0.978518	gleason	deepflash2 (ours)
slide005_core017	_class2	0.103441	0.978518	gleason	deepflash2 (ours)	0.978507
slide005_core017	_class3	0.103441	0.978518	gleason	deepflash2 (ours)
slide005_core017	_average	0.103441	0.978518	gleason	deepflash2 (ours)	0.978518
slide007_core056	_class0	0.167832	0.930223	gleason	deepflash2 (ours)	0.913764
slide007_core056	_class1	0.167832	0.930223	gleason	deepflash2 (ours)	0.946681
slide007_core056	_class2	0.167832	0.930223	gleason	deepflash2 (ours)
slide007_core056	_class3	0.167832	0.930223	gleason	deepflash2 (ours)
slide007_core056	_average	0.167832	0.930223	gleason	deepflash2 (ours)	0.930223
slide005_core029	_class0	0.422127	0.497784	gleason	deepflash2 (ours)	0.731824
slide005_core029	_class1	0.422127	0.497784	gleason	deepflash2 (ours)	0.761527
slide005_core029	_class2	0.422127	0.497784	gleason	deepflash2 (ours)	0
slide005_core029	_class3	0.422127	0.497784	gleason	deepflash2 (ours)
slide005_core029	_average	0.422127	0.497784	gleason	deepflash2 (ours)	0.497784
slide001_core039	_class0	0.20826	0.916254	gleason	deepflash2 (ours)	0.946671
slide001_core039	_class1	0.20826	0.916254	gleason	deepflash2 (ours)	0.851041
slide001_core039	_class2	0.20826	0.916254	gleason	deepflash2 (ours)	0.95105
slide001_core039	_class3	0.20826	0.916254	gleason	deepflash2 (ours)
slide001_core039	_average	0.20826	0.916254	gleason	deepflash2 (ours)	0.916254
slide001_core011	_class0	0.479446	0.416328	gleason	deepflash2 (ours)	0.719522
slide001_core011	_class1	0.479446	0.416328	gleason	deepflash2 (ours)	0.0476489
slide001_core011	_class2	0.479446	0.416328	gleason	deepflash2 (ours)	0.481812
slide001_core011	_class3	0.479446	0.416328	gleason	deepflash2 (ours)
slide001_core011	_average	0.479446	0.416328	gleason	deepflash2 (ours)	0.416328
slide001_core010	_class0	0.133985	0.629035	gleason	deepflash2 (ours)	0.935954
slide001_core010	_class1	0.133985	0.629035	gleason	deepflash2 (ours)
slide001_core010	_class2	0.133985	0.629035	gleason	deepflash2 (ours)	0.95115
slide001_core010	_class3	0.133985	0.629035	gleason	deepflash2 (ours)	0
slide001_core010	_average	0.133985	0.629035	gleason	deepflash2 (ours)	0.629035
slide003_core067	_class0		0.857697	gleason	nnunet	0.826827
slide003_core067	_class1		0.857697	gleason	nnunet	0.85414
slide003_core067	_class2		0.857697	gleason	nnunet	0.892124
slide003_core067	_class3		0.857697	gleason	nnunet
slide003_core067	_average		0.857697	gleason	nnunet	0.857697
slide006_core109	_class0		0.612985	gleason	nnunet	0.895238
slide006_core109	_class1		0.612985	gleason	nnunet	0.943717
slide006_core109	_class2		0.612985	gleason	nnunet	0
slide006_core109	_class3		0.612985	gleason	nnunet
slide006_core109	_average		0.612985	gleason	nnunet	0.612985
slide006_core114	_class0		0.637169	gleason	nnunet	0.955757
slide006_core114	_class1		0.637169	gleason	nnunet	0
slide006_core114	_class2		0.637169	gleason	nnunet	0.955749
slide006_core114	_class3		0.637169	gleason	nnunet
slide006_core114	_average		0.637169	gleason	nnunet	0.637169
slide002_core067	_class0		0.575721	gleason	nnunet	0.895784
slide002_core067	_class1		0.575721	gleason	nnunet	0.831379
slide002_core067	_class2		0.575721	gleason	nnunet	0
slide002_core067	_class3		0.575721	gleason	nnunet
slide002_core067	_average		0.575721	gleason	nnunet	0.575721
slide006_core023	_class0		0.874219	gleason	nnunet	0.863173
slide006_core023	_class1		0.874219	gleason	nnunet	0.885264
slide006_core023	_class2		0.874219	gleason	nnunet
slide006_core023	_class3		0.874219	gleason	nnunet
slide006_core023	_average		0.874219	gleason	nnunet	0.874219
slide006_core102	_class0		0.855518	gleason	nnunet	0.952978
slide006_core102	_class1		0.855518	gleason	nnunet	0.650597
slide006_core102	_class2		0.855518	gleason	nnunet	0.962979
slide006_core102	_class3		0.855518	gleason	nnunet
slide006_core102	_average		0.855518	gleason	nnunet	0.855518
slide002_core084	_class0		0.770321	gleason	nnunet	0.837874
slide002_core084	_class1		0.770321	gleason	nnunet	0.737447
slide002_core084	_class2		0.770321	gleason	nnunet	0.735642
slide002_core084	_class3		0.770321	gleason	nnunet
slide002_core084	_average		0.770321	gleason	nnunet	0.770321
slide006_core125	_class0		0.710951	gleason	nnunet	0.897828
slide006_core125	_class1		0.710951	gleason	nnunet	0.603166
slide006_core125	_class2		0.710951	gleason	nnunet	0.63186
slide006_core125	_class3		0.710951	gleason	nnunet
slide006_core125	_average		0.710951	gleason	nnunet	0.710951
slide003_core134	_class0		0.887527	gleason	nnunet	0.870917
slide003_core134	_class1		0.887527	gleason	nnunet	0.904137
slide003_core134	_class2		0.887527	gleason	nnunet
slide003_core134	_class3		0.887527	gleason	nnunet
slide003_core134	_average		0.887527	gleason	nnunet	0.887527
slide005_core045	_class0		0.592425	gleason	nnunet	0.894073
slide005_core045	_class1		0.592425	gleason	nnunet	0
slide005_core045	_class2		0.592425	gleason	nnunet	0.883203
slide005_core045	_class3		0.592425	gleason	nnunet
slide005_core045	_average		0.592425	gleason	nnunet	0.592425
slide001_core095	_class0		0.724365	gleason	nnunet	0.958967
slide001_core095	_class1		0.724365	gleason	nnunet	0.694011
slide001_core095	_class2		0.724365	gleason	nnunet	0.520118
slide001_core095	_class3		0.724365	gleason	nnunet
slide001_core095	_average		0.724365	gleason	nnunet	0.724365
slide006_core086	_class0		0.426494	gleason	nnunet	0.780039
slide006_core086	_class1		0.426494	gleason	nnunet	0.499444
slide006_core086	_class2		0.426494	gleason	nnunet	0
slide006_core086	_class3		0.426494	gleason	nnunet
slide006_core086	_average		0.426494	gleason	nnunet	0.426494
slide003_core055	_class0		0.721885	gleason	nnunet	0.893595
slide003_core055	_class1		0.721885	gleason	nnunet	0.756015
slide003_core055	_class2		0.721885	gleason	nnunet	0.516045
slide003_core055	_class3		0.721885	gleason	nnunet
slide003_core055	_average		0.721885	gleason	nnunet	0.721885
slide001_core059	_class0		0.787507	gleason	nnunet	0.937683
slide001_core059	_class1		0.787507	gleason	nnunet	0.77124
slide001_core059	_class2		0.787507	gleason	nnunet	0.653599
slide001_core059	_class3		0.787507	gleason	nnunet
slide001_core059	_average		0.787507	gleason	nnunet	0.787507
slide006_core108	_class0		0.609528	gleason	nnunet	0.936852
slide006_core108	_class1		0.609528	gleason	nnunet	0.891731
slide006_core108	_class2		0.609528	gleason	nnunet	0
slide006_core108	_class3		0.609528	gleason	nnunet
slide006_core108	_average		0.609528	gleason	nnunet	0.609528
slide003_core135	_class0		0.737059	gleason	nnunet	0.978094
slide003_core135	_class1		0.737059	gleason	nnunet	0.467346
slide003_core135	_class2		0.737059	gleason	nnunet	0.765737
slide003_core135	_class3		0.737059	gleason	nnunet
slide003_core135	_average		0.737059	gleason	nnunet	0.737059
slide005_core021	_class0		0.7983	gleason	nnunet	0.958093
slide005_core021	_class1		0.7983	gleason	nnunet	0.913306
slide005_core021	_class2		0.7983	gleason	nnunet	0.523499
slide005_core021	_class3		0.7983	gleason	nnunet
slide005_core021	_average		0.7983	gleason	nnunet	0.7983
slide003_core097	_class0		0.645021	gleason	nnunet	0.961361
slide003_core097	_class1		0.645021	gleason	nnunet	0
slide003_core097	_class2		0.645021	gleason	nnunet	0.973702
slide003_core097	_class3		0.645021	gleason	nnunet
slide003_core097	_average		0.645021	gleason	nnunet	0.645021
slide001_core005	_class0		0.645977	gleason	nnunet	0.961848
slide001_core005	_class1		0.645977	gleason	nnunet	0
slide001_core005	_class2		0.645977	gleason	nnunet	0.976083
slide001_core005	_class3		0.645977	gleason	nnunet
slide001_core005	_average		0.645977	gleason	nnunet	0.645977
slide001_core004	_class0		0.631916	gleason	nnunet	0.943546
slide001_core004	_class1		0.631916	gleason	nnunet	0
slide001_core004	_class2		0.631916	gleason	nnunet	0.952203
slide001_core004	_class3		0.631916	gleason	nnunet
slide001_core004	_average		0.631916	gleason	nnunet	0.631916
slide001_core014	_class0		0.663903	gleason	nnunet	0.971109
slide001_core014	_class1		0.663903	gleason	nnunet	0.82518
slide001_core014	_class2		0.663903	gleason	nnunet	0.19542
slide001_core014	_class3		0.663903	gleason	nnunet
slide001_core014	_average		0.663903	gleason	nnunet	0.663903
slide006_core110	_class0		0.883725	gleason	nnunet	0.931281
slide006_core110	_class1		0.883725	gleason	nnunet	0.838987
slide006_core110	_class2		0.883725	gleason	nnunet	0.880906
slide006_core110	_class3		0.883725	gleason	nnunet
slide006_core110	_average		0.883725	gleason	nnunet	0.883725
slide002_core050	_class0		0.612317	gleason	nnunet	0.987099
slide002_core050	_class1		0.612317	gleason	nnunet	0
slide002_core050	_class2		0.612317	gleason	nnunet	0.849854
slide002_core050	_class3		0.612317	gleason	nnunet
slide002_core050	_average		0.612317	gleason	nnunet	0.612317
slide002_core074	_class0		0.435194	gleason	nnunet	0.92107
slide002_core074	_class1		0.435194	gleason	nnunet
slide002_core074	_class2		0.435194	gleason	nnunet	0.0185932
slide002_core074	_class3		0.435194	gleason	nnunet	0.365919
slide002_core074	_average		0.435194	gleason	nnunet	0.435194
slide007_core047	_class0		0.479807	gleason	nnunet	0.896179
slide007_core047	_class1		0.479807	gleason	nnunet	0.336364
slide007_core047	_class2		0.479807	gleason	nnunet	0.206877
slide007_core047	_class3		0.479807	gleason	nnunet
slide007_core047	_average		0.479807	gleason	nnunet	0.479807
slide005_core147	_class0		0.756807	gleason	nnunet	0.896543
slide005_core147	_class1		0.756807	gleason	nnunet	0.734768
slide005_core147	_class2		0.756807	gleason	nnunet	0.639109
slide005_core147	_class3		0.756807	gleason	nnunet
slide005_core147	_average		0.756807	gleason	nnunet	0.756807
slide007_core055	_class0		0.743764	gleason	nnunet	0.833403
slide007_core055	_class1		0.743764	gleason	nnunet	0.654124
slide007_core055	_class2		0.743764	gleason	nnunet
slide007_core055	_class3		0.743764	gleason	nnunet
slide007_core055	_average		0.743764	gleason	nnunet	0.743764
slide005_core122	_class0		0.601419	gleason	nnunet	0.893678
slide005_core122	_class1		0.601419	gleason	nnunet	0.910579
slide005_core122	_class2		0.601419	gleason	nnunet	0
slide005_core122	_class3		0.601419	gleason	nnunet
slide005_core122	_average		0.601419	gleason	nnunet	0.601419
slide006_core113	_class0		0.890456	gleason	nnunet	0.902578
slide006_core113	_class1		0.890456	gleason	nnunet	0.84414
slide006_core113	_class2		0.890456	gleason	nnunet	0.924652
slide006_core113	_class3		0.890456	gleason	nnunet
slide006_core113	_average		0.890456	gleason	nnunet	0.890456
slide006_core142	_class0		0.552554	gleason	nnunet	0.859906
slide006_core142	_class1		0.552554	gleason	nnunet	0.0439091
slide006_core142	_class2		0.552554	gleason	nnunet	0.753845
slide006_core142	_class3		0.552554	gleason	nnunet
slide006_core142	_average		0.552554	gleason	nnunet	0.552554
slide005_core038	_class0		0.568229	gleason	nnunet	0.850078
slide005_core038	_class1		0.568229	gleason	nnunet	0.854609
slide005_core038	_class2		0.568229	gleason	nnunet	0
slide005_core038	_class3		0.568229	gleason	nnunet
slide005_core038	_average		0.568229	gleason	nnunet	0.568229
slide005_core051	_class0		0.60252	gleason	nnunet	0.949485
slide005_core051	_class1		0.60252	gleason	nnunet	0.858074
slide005_core051	_class2		0.60252	gleason	nnunet	0
slide005_core051	_class3		0.60252	gleason	nnunet
slide005_core051	_average		0.60252	gleason	nnunet	0.60252
slide005_core064	_class0		0.765743	gleason	nnunet	0.961857
slide005_core064	_class1		0.765743	gleason	nnunet	0.752287
slide005_core064	_class2		0.765743	gleason	nnunet	0.583085
slide005_core064	_class3		0.765743	gleason	nnunet
slide005_core064	_average		0.765743	gleason	nnunet	0.765743
slide003_core114	_class0		0.273374	gleason	nnunet	0.820121
slide003_core114	_class1		0.273374	gleason	nnunet	0
slide003_core114	_class2		0.273374	gleason	nnunet	0
slide003_core114	_class3		0.273374	gleason	nnunet
slide003_core114	_average		0.273374	gleason	nnunet	0.273374
slide006_core105	_class0		0.632601	gleason	nnunet	0.949059
slide006_core105	_class1		0.632601	gleason	nnunet	0.948745
slide006_core105	_class2		0.632601	gleason	nnunet	0
slide006_core105	_class3		0.632601	gleason	nnunet
slide006_core105	_average		0.632601	gleason	nnunet	0.632601
slide005_core018	_class0		0.632297	gleason	nnunet	0.955754
slide005_core018	_class1		0.632297	gleason	nnunet	0
slide005_core018	_class2		0.632297	gleason	nnunet	0.941137
slide005_core018	_class3		0.632297	gleason	nnunet
slide005_core018	_average		0.632297	gleason	nnunet	0.632297
slide005_core057	_class0		0.869522	gleason	nnunet	0.944855
slide005_core057	_class1		0.869522	gleason	nnunet	0.760753
slide005_core057	_class2		0.869522	gleason	nnunet	0.902959
slide005_core057	_class3		0.869522	gleason	nnunet
slide005_core057	_average		0.869522	gleason	nnunet	0.869522
slide002_core096	_class0		0.980157	gleason	nnunet	0.975298
slide002_core096	_class1		0.980157	gleason	nnunet	0.985017
slide002_core096	_class2		0.980157	gleason	nnunet
slide002_core096	_class3		0.980157	gleason	nnunet
slide002_core096	_average		0.980157	gleason	nnunet	0.980157
slide002_core041	_class0		0.641765	gleason	nnunet	0.957988
slide002_core041	_class1		0.641765	gleason	nnunet	0
slide002_core041	_class2		0.641765	gleason	nnunet	0.967308
slide002_core041	_class3		0.641765	gleason	nnunet
slide002_core041	_average		0.641765	gleason	nnunet	0.641765
slide003_core136	_class0		0.504398	gleason	nnunet	0.972891
slide003_core136	_class1		0.504398	gleason	nnunet	0.00399536
slide003_core136	_class2		0.504398	gleason	nnunet	0.536307
slide003_core136	_class3		0.504398	gleason	nnunet
slide003_core136	_average		0.504398	gleason	nnunet	0.504398
slide001_core030	_class0		0.645823	gleason	nnunet	0.962194
slide001_core030	_class1		0.645823	gleason	nnunet	0
slide001_core030	_class2		0.645823	gleason	nnunet	0.975275
slide001_core030	_class3		0.645823	gleason	nnunet
slide001_core030	_average		0.645823	gleason	nnunet	0.645823
slide002_core062	_class0		0.558248	gleason	nnunet	0.863364
slide002_core062	_class1		0.558248	gleason	nnunet	0.81138
slide002_core062	_class2		0.558248	gleason	nnunet	0
slide002_core062	_class3		0.558248	gleason	nnunet
slide002_core062	_average		0.558248	gleason	nnunet	0.558248
slide006_core016	_class0		0.643067	gleason	nnunet	0.907291
slide006_core016	_class1		0.643067	gleason	nnunet	0.313987
slide006_core016	_class2		0.643067	gleason	nnunet	0.707924
slide006_core016	_class3		0.643067	gleason	nnunet
slide006_core016	_average		0.643067	gleason	nnunet	0.643067
slide005_core017	_class0		0.638888	gleason	nnunet	0.949174
slide005_core017	_class1		0.638888	gleason	nnunet	0
slide005_core017	_class2		0.638888	gleason	nnunet	0.967489
slide005_core017	_class3		0.638888	gleason	nnunet
slide005_core017	_average		0.638888	gleason	nnunet	0.638888
slide007_core056	_class0		0.612216	gleason	nnunet	0.900213
slide007_core056	_class1		0.612216	gleason	nnunet	0.936436
slide007_core056	_class2		0.612216	gleason	nnunet	0
slide007_core056	_class3		0.612216	gleason	nnunet
slide007_core056	_average		0.612216	gleason	nnunet	0.612216
slide005_core029	_class0		0.481052	gleason	nnunet	0.692488
slide005_core029	_class1		0.481052	gleason	nnunet	0.750668
slide005_core029	_class2		0.481052	gleason	nnunet	0
slide005_core029	_class3		0.481052	gleason	nnunet
slide005_core029	_average		0.481052	gleason	nnunet	0.481052
slide001_core039	_class0		0.883638	gleason	nnunet	0.939286
slide001_core039	_class1		0.883638	gleason	nnunet	0.757227
slide001_core039	_class2		0.883638	gleason	nnunet	0.9544
slide001_core039	_class3		0.883638	gleason	nnunet
slide001_core039	_average		0.883638	gleason	nnunet	0.883638
slide001_core011	_class0		0.379512	gleason	nnunet	0.637987
slide001_core011	_class1		0.379512	gleason	nnunet	0.167618
slide001_core011	_class2		0.379512	gleason	nnunet	0.332931
slide001_core011	_class3		0.379512	gleason	nnunet
slide001_core011	_average		0.379512	gleason	nnunet	0.379512
slide001_core010	_class0		0.472465	gleason	nnunet	0.93914
slide001_core010	_class1		0.472465	gleason	nnunet	0
slide001_core010	_class2		0.472465	gleason	nnunet	0.950721
slide001_core010	_class3		0.472465	gleason	nnunet	0
slide001_core010	_average		0.472465	gleason	nnunet	0.472465

## Sheet: Figure 6 - monuseg
dataset	idx	AP50_class1	mAP_class1	average_AP50	average_mAP	method_formatted
monuseg	TCGA-AC-A2FO-01A-01-TS1	0.65109	0.252931	0.65109	0.252931	deepflash2 (ours)
monuseg	TCGA-HT-8564-01Z-00-DX1	0.740741	0.336935	0.740741	0.336935	deepflash2 (ours)
monuseg	TCGA-FG-A4MU-01B-01-TS1	0.743446	0.386778	0.743446	0.386778	deepflash2 (ours)
monuseg	TCGA-EJ-A46H-01A-03-TSC	0.745675	0.397684	0.745675	0.397684	deepflash2 (ours)
monuseg	TCGA-IZ-8196-01A-01-BS1	0.801964	0.432545	0.801964	0.432545	deepflash2 (ours)
monuseg	TCGA-AO-A0J2-01A-01-BSA	0.644211	0.315548	0.644211	0.315548	deepflash2 (ours)
monuseg	TCGA-A6-6782-01A-01-BS1	0.625	0.274502	0.625	0.274502	deepflash2 (ours)
monuseg	TCGA-ZF-A9R5-01A-01-TS1	0.856597	0.502478	0.856597	0.502478	deepflash2 (ours)
monuseg	TCGA-HC-7209-01A-01-TS1	0.721354	0.385394	0.721354	0.385394	deepflash2 (ours)
monuseg	TCGA-69-7764-01A-01-TS1	0.696809	0.314998	0.696809	0.314998	deepflash2 (ours)
monuseg	TCGA-44-2665-01B-06-BS6	0.812005	0.415921	0.812005	0.415921	deepflash2 (ours)
monuseg	TCGA-CU-A0YN-01A-02-BSB	0.738975	0.391001	0.738975	0.391001	deepflash2 (ours)
monuseg	TCGA-GL-6846-01A-01-BS1	0.779126	0.415704	0.779126	0.415704	deepflash2 (ours)
monuseg	TCGA-2Z-A9J9-01A-01-TS1	0.709815	0.35112	0.709815	0.35112	deepflash2 (ours)
monuseg	TCGA-AC-A2FO-01A-01-TS1	0.570149	0.215789	0.570149	0.215789	nnunet
monuseg	TCGA-HT-8564-01Z-00-DX1	0.565934	0.264047	0.565934	0.264047	nnunet
monuseg	TCGA-FG-A4MU-01B-01-TS1	0.654804	0.349231	0.654804	0.349231	nnunet
monuseg	TCGA-EJ-A46H-01A-03-TSC	0.658076	0.3654	0.658076	0.3654	nnunet
monuseg	TCGA-IZ-8196-01A-01-BS1	0.748823	0.403845	0.748823	0.403845	nnunet
monuseg	TCGA-AO-A0J2-01A-01-BSA	0.606987	0.300415	0.606987	0.300415	nnunet
monuseg	TCGA-A6-6782-01A-01-BS1	0.563973	0.256495	0.563973	0.256495	nnunet
monuseg	TCGA-ZF-A9R5-01A-01-TS1	0.735088	0.41878	0.735088	0.41878	nnunet
monuseg	TCGA-HC-7209-01A-01-TS1	0.644928	0.339672	0.644928	0.339672	nnunet
monuseg	TCGA-69-7764-01A-01-TS1	0.635158	0.308016	0.635158	0.308016	nnunet
monuseg	TCGA-44-2665-01B-06-BS6	0.699125	0.358352	0.699125	0.358352	nnunet
monuseg	TCGA-CU-A0YN-01A-02-BSB	0.684524	0.366771	0.684524	0.366771	nnunet
monuseg	TCGA-GL-6846-01A-01-BS1	0.684091	0.365585	0.684091	0.365585	nnunet
monuseg	TCGA-2Z-A9J9-01A-01-TS1	0.61958	0.304695	0.61958	0.304695	nnunet

## Sheet: Figure 6 - conic
idx	group	AP50_class2	AP50_class3	AP50_class6	AP50_class1	average_AP50	average_mAP	dataset	AP50_class4	AP50_class5	method_formatted	mAP
dpath_8	_class1	0.701839	0.683117	0.608696	0.27907	0.505622	0.312444	conic	0.517766	0.243243	deepflash2 (ours)	0.148754
dpath_8	_class2	0.701839	0.683117	0.608696	0.27907	0.505622	0.312444	conic	0.517766	0.243243	deepflash2 (ours)	0.387386
dpath_8	_class3	0.701839	0.683117	0.608696	0.27907	0.505622	0.312444	conic	0.517766	0.243243	deepflash2 (ours)	0.492167
dpath_8	_class4	0.701839	0.683117	0.608696	0.27907	0.505622	0.312444	conic	0.517766	0.243243	deepflash2 (ours)	0.375574
dpath_8	_class5	0.701839	0.683117	0.608696	0.27907	0.505622	0.312444	conic	0.517766	0.243243	deepflash2 (ours)	0.0826952
dpath_8	_class6	0.701839	0.683117	0.608696	0.27907	0.505622	0.312444	conic	0.517766	0.243243	deepflash2 (ours)	0.38809
dpath_8	_average	0.701839	0.683117	0.608696	0.27907	0.505622	0.312444	conic	0.517766	0.243243	deepflash2 (ours)	0.312444
dpath_11	_class1	0.686813	0.745	0.635714	0	0.531095	0.342962	conic	0.592727	0.526316	deepflash2 (ours)	0
dpath_11	_class2	0.686813	0.745	0.635714	0	0.531095	0.342962	conic	0.592727	0.526316	deepflash2 (ours)	0.325873
dpath_11	_class3	0.686813	0.745	0.635714	0	0.531095	0.342962	conic	0.592727	0.526316	deepflash2 (ours)	0.580555
dpath_11	_class4	0.686813	0.745	0.635714	0	0.531095	0.342962	conic	0.592727	0.526316	deepflash2 (ours)	0.43981
dpath_11	_class5	0.686813	0.745	0.635714	0	0.531095	0.342962	conic	0.592727	0.526316	deepflash2 (ours)	0.297486
dpath_11	_class6	0.686813	0.745	0.635714	0	0.531095	0.342962	conic	0.592727	0.526316	deepflash2 (ours)	0.414045
dpath_11	_average	0.686813	0.745	0.635714	0	0.531095	0.342962	conic	0.592727	0.526316	deepflash2 (ours)	0.342962
dpath_12	_class1	0.515272	0.754019	0.666155	0.191083	0.488405	0.300443	conic	0.339071	0.464832	deepflash2 (ours)	0.0977705
dpath_12	_class2	0.515272	0.754019	0.666155	0.191083	0.488405	0.300443	conic	0.339071	0.464832	deepflash2 (ours)	0.237878
dpath_12	_class3	0.515272	0.754019	0.666155	0.191083	0.488405	0.300443	conic	0.339071	0.464832	deepflash2 (ours)	0.549063
dpath_12	_class4	0.515272	0.754019	0.666155	0.191083	0.488405	0.300443	conic	0.339071	0.464832	deepflash2 (ours)	0.234453
dpath_12	_class5	0.515272	0.754019	0.666155	0.191083	0.488405	0.300443	conic	0.339071	0.464832	deepflash2 (ours)	0.261754
dpath_12	_class6	0.515272	0.754019	0.666155	0.191083	0.488405	0.300443	conic	0.339071	0.464832	deepflash2 (ours)	0.421741
dpath_12	_average	0.515272	0.754019	0.666155	0.191083	0.488405	0.300443	conic	0.339071	0.464832	deepflash2 (ours)	0.300443
dpath_17	_class1	0.712828	0.732095	0.586957	0	0.444011	0.286374	conic	0.465517	0.166667	deepflash2 (ours)	0
dpath_17	_class2	0.712828	0.732095	0.586957	0	0.444011	0.286374	conic	0.465517	0.166667	deepflash2 (ours)	0.375749
dpath_17	_class3	0.712828	0.732095	0.586957	0	0.444011	0.286374	conic	0.465517	0.166667	deepflash2 (ours)	0.524502
dpath_17	_class4	0.712828	0.732095	0.586957	0	0.444011	0.286374	conic	0.465517	0.166667	deepflash2 (ours)	0.345601
dpath_17	_class5	0.712828	0.732095	0.586957	0	0.444011	0.286374	conic	0.465517	0.166667	deepflash2 (ours)	0.104386
dpath_17	_class6	0.712828	0.732095	0.586957	0	0.444011	0.286374	conic	0.465517	0.166667	deepflash2 (ours)	0.368006
dpath_17	_average	0.712828	0.732095	0.586957	0	0.444011	0.286374	conic	0.465517	0.166667	deepflash2 (ours)	0.286374
dpath_21	_class1	0.739526	0.819141	0.632937	0	0.428193	0.277625	conic	0.377551	0	deepflash2 (ours)	0
dpath_21	_class2	0.739526	0.819141	0.632937	0	0.428193	0.277625	conic	0.377551	0	deepflash2 (ours)	0.391135
dpath_21	_class3	0.739526	0.819141	0.632937	0	0.428193	0.277625	conic	0.377551	0	deepflash2 (ours)	0.587144
dpath_21	_class4	0.739526	0.819141	0.632937	0	0.428193	0.277625	conic	0.377551	0	deepflash2 (ours)	0.284419
dpath_21	_class5	0.739526	0.819141	0.632937	0	0.428193	0.277625	conic	0.377551	0	deepflash2 (ours)	0
dpath_21	_class6	0.739526	0.819141	0.632937	0	0.428193	0.277625	conic	0.377551	0	deepflash2 (ours)	0.403051
dpath_21	_average	0.739526	0.819141	0.632937	0	0.428193	0.277625	conic	0.377551	0	deepflash2 (ours)	0.277625
dpath_22	_class1	0.783505	0.666401	0.557923	0.141732	0.452522	0.286913	conic	0.334802	0.230769	deepflash2 (ours)	0.0735558
dpath_22	_class2	0.783505	0.666401	0.557923	0.141732	0.452522	0.286913	conic	0.334802	0.230769	deepflash2 (ours)	0.449479
dpath_22	_class3	0.783505	0.666401	0.557923	0.141732	0.452522	0.286913	conic	0.334802	0.230769	deepflash2 (ours)	0.472703
dpath_22	_class4	0.783505	0.666401	0.557923	0.141732	0.452522	0.286913	conic	0.334802	0.230769	deepflash2 (ours)	0.225098
dpath_22	_class5	0.783505	0.666401	0.557923	0.141732	0.452522	0.286913	conic	0.334802	0.230769	deepflash2 (ours)	0.152747
dpath_22	_class6	0.783505	0.666401	0.557923	0.141732	0.452522	0.286913	conic	0.334802	0.230769	deepflash2 (ours)	0.347894
dpath_22	_average	0.783505	0.666401	0.557923	0.141732	0.452522	0.286913	conic	0.334802	0.230769	deepflash2 (ours)	0.286913
dpath_24	_class1	0.723944	0.664326	0.569149		0.501703	0.32972	conic	0.551095	0	deepflash2 (ours)
dpath_24	_class2	0.723944	0.664326	0.569149		0.501703	0.32972	conic	0.551095	0	deepflash2 (ours)	0.388065
dpath_24	_class3	0.723944	0.664326	0.569149		0.501703	0.32972	conic	0.551095	0	deepflash2 (ours)	0.504481
dpath_24	_class4	0.723944	0.664326	0.569149		0.501703	0.32972	conic	0.551095	0	deepflash2 (ours)	0.383227
dpath_24	_class5	0.723944	0.664326	0.569149		0.501703	0.32972	conic	0.551095	0	deepflash2 (ours)	0
dpath_24	_class6	0.723944	0.664326	0.569149		0.501703	0.32972	conic	0.551095	0	deepflash2 (ours)	0.372828
dpath_24	_average	0.723944	0.664326	0.569149		0.501703	0.32972	conic	0.551095	0	deepflash2 (ours)	0.32972
dpath_31	_class1	0.684039	0.711009	0.640898	0	0.379134	0.246632	conic	0.121212	0.117647	deepflash2 (ours)	0
dpath_31	_class2	0.684039	0.711009	0.640898	0	0.379134	0.246632	conic	0.121212	0.117647	deepflash2 (ours)	0.377607
dpath_31	_class3	0.684039	0.711009	0.640898	0	0.379134	0.246632	conic	0.121212	0.117647	deepflash2 (ours)	0.514055
dpath_31	_class4	0.684039	0.711009	0.640898	0	0.379134	0.246632	conic	0.121212	0.117647	deepflash2 (ours)	0.086384
dpath_31	_class5	0.684039	0.711009	0.640898	0	0.379134	0.246632	conic	0.121212	0.117647	deepflash2 (ours)	0.0697572
dpath_31	_class6	0.684039	0.711009	0.640898	0	0.379134	0.246632	conic	0.121212	0.117647	deepflash2 (ours)	0.431987
dpath_31	_average	0.684039	0.711009	0.640898	0	0.379134	0.246632	conic	0.121212	0.117647	deepflash2 (ours)	0.246632
dpath_33	_class1	0.685681	0.691824	0.653944	0.175676	0.479144	0.315969	conic	0.467742	0.2	deepflash2 (ours)	0.0984828
dpath_33	_class2	0.685681	0.691824	0.653944	0.175676	0.479144	0.315969	conic	0.467742	0.2	deepflash2 (ours)	0.371869
dpath_33	_class3	0.685681	0.691824	0.653944	0.175676	0.479144	0.315969	conic	0.467742	0.2	deepflash2 (ours)	0.506347
dpath_33	_class4	0.685681	0.691824	0.653944	0.175676	0.479144	0.315969	conic	0.467742	0.2	deepflash2 (ours)	0.331592
dpath_33	_class5	0.685681	0.691824	0.653944	0.175676	0.479144	0.315969	conic	0.467742	0.2	deepflash2 (ours)	0.14
dpath_33	_class6	0.685681	0.691824	0.653944	0.175676	0.479144	0.315969	conic	0.467742	0.2	deepflash2 (ours)	0.447525
dpath_33	_average	0.685681	0.691824	0.653944	0.175676	0.479144	0.315969	conic	0.467742	0.2	deepflash2 (ours)	0.315969
dpath_34	_class1	0.725384	0.808244	0.64539		0.61892	0.39996	conic	0.415584	0.5	deepflash2 (ours)
dpath_34	_class2	0.725384	0.808244	0.64539		0.61892	0.39996	conic	0.415584	0.5	deepflash2 (ours)	0.371604
dpath_34	_class3	0.725384	0.808244	0.64539		0.61892	0.39996	conic	0.415584	0.5	deepflash2 (ours)	0.629256
dpath_34	_class4	0.725384	0.808244	0.64539		0.61892	0.39996	conic	0.415584	0.5	deepflash2 (ours)	0.306523
dpath_34	_class5	0.725384	0.808244	0.64539		0.61892	0.39996	conic	0.415584	0.5	deepflash2 (ours)	0.26
dpath_34	_class6	0.725384	0.808244	0.64539		0.61892	0.39996	conic	0.415584	0.5	deepflash2 (ours)	0.432417
dpath_34	_average	0.725384	0.808244	0.64539		0.61892	0.39996	conic	0.415584	0.5	deepflash2 (ours)	0.39996
dpath_40	_class1	0.72032	0.789653	0.584142	0	0.4249	0.268447	conic	0.455285	0	deepflash2 (ours)	0
dpath_40	_class2	0.72032	0.789653	0.584142	0	0.4249	0.268447	conic	0.455285	0	deepflash2 (ours)	0.35856
dpath_40	_class3	0.72032	0.789653	0.584142	0	0.4249	0.268447	conic	0.455285	0	deepflash2 (ours)	0.570592
dpath_40	_class4	0.72032	0.789653	0.584142	0	0.4249	0.268447	conic	0.455285	0	deepflash2 (ours)	0.313022
dpath_40	_class5	0.72032	0.789653	0.584142	0	0.4249	0.268447	conic	0.455285	0	deepflash2 (ours)	0
dpath_40	_class6	0.72032	0.789653	0.584142	0	0.4249	0.268447	conic	0.455285	0	deepflash2 (ours)	0.368505
dpath_40	_average	0.72032	0.789653	0.584142	0	0.4249	0.268447	conic	0.455285	0	deepflash2 (ours)	0.268447
dpath_48	_class1	0.631526	0.637956	0.604124	0.246377	0.476391	0.278374	conic	0.369942	0.368421	deepflash2 (ours)	0.111121
dpath_48	_class2	0.631526	0.637956	0.604124	0.246377	0.476391	0.278374	conic	0.369942	0.368421	deepflash2 (ours)	0.306028
dpath_48	_class3	0.631526	0.637956	0.604124	0.246377	0.476391	0.278374	conic	0.369942	0.368421	deepflash2 (ours)	0.47111
dpath_48	_class4	0.631526	0.637956	0.604124	0.246377	0.476391	0.278374	conic	0.369942	0.368421	deepflash2 (ours)	0.245484
dpath_48	_class5	0.631526	0.637956	0.604124	0.246377	0.476391	0.278374	conic	0.369942	0.368421	deepflash2 (ours)	0.170141
dpath_48	_class6	0.631526	0.637956	0.604124	0.246377	0.476391	0.278374	conic	0.369942	0.368421	deepflash2 (ours)	0.366363
dpath_48	_average	0.631526	0.637956	0.604124	0.246377	0.476391	0.278374	conic	0.369942	0.368421	deepflash2 (ours)	0.278374
dpath_52	_class1	0.660584	0.522059	0.630597	0	0.393642	0.254663	conic	0.548611	0	deepflash2 (ours)	0
dpath_52	_class2	0.660584	0.522059	0.630597	0	0.393642	0.254663	conic	0.548611	0	deepflash2 (ours)	0.295137
dpath_52	_class3	0.660584	0.522059	0.630597	0	0.393642	0.254663	conic	0.548611	0	deepflash2 (ours)	0.399675
dpath_52	_class4	0.660584	0.522059	0.630597	0	0.393642	0.254663	conic	0.548611	0	deepflash2 (ours)	0.385344
dpath_52	_class5	0.660584	0.522059	0.630597	0	0.393642	0.254663	conic	0.548611	0	deepflash2 (ours)	0
dpath_52	_class6	0.660584	0.522059	0.630597	0	0.393642	0.254663	conic	0.548611	0	deepflash2 (ours)	0.447824
dpath_52	_average	0.660584	0.522059	0.630597	0	0.393642	0.254663	conic	0.548611	0	deepflash2 (ours)	0.254663
dpath_56	_class1	0.701782	0.668246	0.3663		0.524308	0.33023	conic	0.360902		deepflash2 (ours)
dpath_56	_class2	0.701782	0.668246	0.3663		0.524308	0.33023	conic	0.360902		deepflash2 (ours)	0.399016
dpath_56	_class3	0.701782	0.668246	0.3663		0.524308	0.33023	conic	0.360902		deepflash2 (ours)	0.494311
dpath_56	_class4	0.701782	0.668246	0.3663		0.524308	0.33023	conic	0.360902		deepflash2 (ours)	0.232126
dpath_56	_class5	0.701782	0.668246	0.3663		0.524308	0.33023	conic	0.360902		deepflash2 (ours)
dpath_56	_class6	0.701782	0.668246	0.3663		0.524308	0.33023	conic	0.360902		deepflash2 (ours)	0.195466
dpath_56	_average	0.701782	0.668246	0.3663		0.524308	0.33023	conic	0.360902		deepflash2 (ours)	0.33023
dpath_65	_class1	0.671845	0.691406	0.518367	0.452632	0.538858	0.332961	conic	0.514286	0.384615	deepflash2 (ours)	0.175183
dpath_65	_class2	0.671845	0.691406	0.518367	0.452632	0.538858	0.332961	conic	0.514286	0.384615	deepflash2 (ours)	0.360447
dpath_65	_class3	0.671845	0.691406	0.518367	0.452632	0.538858	0.332961	conic	0.514286	0.384615	deepflash2 (ours)	0.532441
dpath_65	_class4	0.671845	0.691406	0.518367	0.452632	0.538858	0.332961	conic	0.514286	0.384615	deepflash2 (ours)	0.409524
dpath_65	_class5	0.671845	0.691406	0.518367	0.452632	0.538858	0.332961	conic	0.514286	0.384615	deepflash2 (ours)	0.180009
dpath_65	_class6	0.671845	0.691406	0.518367	0.452632	0.538858	0.332961	conic	0.514286	0.384615	deepflash2 (ours)	0.34016
dpath_65	_average	0.671845	0.691406	0.518367	0.452632	0.538858	0.332961	conic	0.514286	0.384615	deepflash2 (ours)	0.332961
glas_11	_class1	0.762205	0.677966	0.62753	1	0.677226	0.442099	conic	0.495652	0.5	deepflash2 (ours)	0.8
glas_11	_class2	0.762205	0.677966	0.62753	1	0.677226	0.442099	conic	0.495652	0.5	deepflash2 (ours)	0.437515
glas_11	_class3	0.762205	0.677966	0.62753	1	0.677226	0.442099	conic	0.495652	0.5	deepflash2 (ours)	0.522888
glas_11	_class4	0.762205	0.677966	0.62753	1	0.677226	0.442099	conic	0.495652	0.5	deepflash2 (ours)	0.368449
glas_11	_class5	0.762205	0.677966	0.62753	1	0.677226	0.442099	conic	0.495652	0.5	deepflash2 (ours)	0.1375
glas_11	_class6	0.762205	0.677966	0.62753	1	0.677226	0.442099	conic	0.495652	0.5	deepflash2 (ours)	0.386239
glas_11	_average	0.762205	0.677966	0.62753	1	0.677226	0.442099	conic	0.495652	0.5	deepflash2 (ours)	0.442099
glas_12	_class1	0.587097	0.758689	0.442359	0	0.39965	0.222912	conic	0.219512	0.390244	deepflash2 (ours)	0
glas_12	_class2	0.587097	0.758689	0.442359	0	0.39965	0.222912	conic	0.219512	0.390244	deepflash2 (ours)	0.286536
glas_12	_class3	0.587097	0.758689	0.442359	0	0.39965	0.222912	conic	0.219512	0.390244	deepflash2 (ours)	0.481264
glas_12	_class4	0.587097	0.758689	0.442359	0	0.39965	0.222912	conic	0.219512	0.390244	deepflash2 (ours)	0.141852
glas_12	_class5	0.587097	0.758689	0.442359	0	0.39965	0.222912	conic	0.219512	0.390244	deepflash2 (ours)	0.179258
glas_12	_class6	0.587097	0.758689	0.442359	0	0.39965	0.222912	conic	0.219512	0.390244	deepflash2 (ours)	0.248561
glas_12	_average	0.587097	0.758689	0.442359	0	0.39965	0.222912	conic	0.219512	0.390244	deepflash2 (ours)	0.222912
glas_16	_class1	0.545035	0.707317	0.631579		0.460016	0.276448	conic	0.130435	0.285714	deepflash2 (ours)
glas_16	_class2	0.545035	0.707317	0.631579		0.460016	0.276448	conic	0.130435	0.285714	deepflash2 (ours)	0.260638
glas_16	_class3	0.545035	0.707317	0.631579		0.460016	0.276448	conic	0.130435	0.285714	deepflash2 (ours)	0.47741
glas_16	_class4	0.545035	0.707317	0.631579		0.460016	0.276448	conic	0.130435	0.285714	deepflash2 (ours)	0.0905942
glas_16	_class5	0.545035	0.707317	0.631579		0.460016	0.276448	conic	0.130435	0.285714	deepflash2 (ours)	0.2
glas_16	_class6	0.545035	0.707317	0.631579		0.460016	0.276448	conic	0.130435	0.285714	deepflash2 (ours)	0.353597
glas_16	_average	0.545035	0.707317	0.631579		0.460016	0.276448	conic	0.130435	0.285714	deepflash2 (ours)	0.276448
glas_18	_class1	0.711679	0.560976	0.474178	0	0.349367	0.214791	conic	0		deepflash2 (ours)	0
glas_18	_class2	0.711679	0.560976	0.474178	0	0.349367	0.214791	conic	0		deepflash2 (ours)	0.407214
glas_18	_class3	0.711679	0.560976	0.474178	0	0.349367	0.214791	conic	0		deepflash2 (ours)	0.393655
glas_18	_class4	0.711679	0.560976	0.474178	0	0.349367	0.214791	conic	0		deepflash2 (ours)	0
glas_18	_class5	0.711679	0.560976	0.474178	0	0.349367	0.214791	conic	0		deepflash2 (ours)
glas_18	_class6	0.711679	0.560976	0.474178	0	0.349367	0.214791	conic	0		deepflash2 (ours)	0.273085
glas_18	_average	0.711679	0.560976	0.474178	0	0.349367	0.214791	conic	0		deepflash2 (ours)	0.214791
glas_29	_class1	0.758197	0.719512	0.6	0	0.489942	0.31362	conic	0.61194	0.25	deepflash2 (ours)	0
glas_29	_class2	0.758197	0.719512	0.6	0	0.489942	0.31362	conic	0.61194	0.25	deepflash2 (ours)	0.402658
glas_29	_class3	0.758197	0.719512	0.6	0	0.489942	0.31362	conic	0.61194	0.25	deepflash2 (ours)	0.534702
glas_29	_class4	0.758197	0.719512	0.6	0	0.489942	0.31362	conic	0.61194	0.25	deepflash2 (ours)	0.428811
glas_29	_class5	0.758197	0.719512	0.6	0	0.489942	0.31362	conic	0.61194	0.25	deepflash2 (ours)	0.136111
glas_29	_class6	0.758197	0.719512	0.6	0	0.489942	0.31362	conic	0.61194	0.25	deepflash2 (ours)	0.379436
glas_29	_average	0.758197	0.719512	0.6	0	0.489942	0.31362	conic	0.61194	0.25	deepflash2 (ours)	0.31362
glas_32	_class1	0.752907	0.777778	0.608871	0	0.479108	0.300239	conic	0.415094	0.32	deepflash2 (ours)	0
glas_32	_class2	0.752907	0.777778	0.608871	0	0.479108	0.300239	conic	0.415094	0.32	deepflash2 (ours)	0.449309
glas_32	_class3	0.752907	0.777778	0.608871	0	0.479108	0.300239	conic	0.415094	0.32	deepflash2 (ours)	0.574486
glas_32	_class4	0.752907	0.777778	0.608871	0	0.479108	0.300239	conic	0.415094	0.32	deepflash2 (ours)	0.293895
glas_32	_class5	0.752907	0.777778	0.608871	0	0.479108	0.300239	conic	0.415094	0.32	deepflash2 (ours)	0.116855
glas_32	_class6	0.752907	0.777778	0.608871	0	0.479108	0.300239	conic	0.415094	0.32	deepflash2 (ours)	0.366891
glas_32	_average	0.752907	0.777778	0.608871	0	0.479108	0.300239	conic	0.415094	0.32	deepflash2 (ours)	0.300239
glas_41	_class1	0.704174	0.619048	0.688312		0.502883	0.311631	conic	0		deepflash2 (ours)
glas_41	_class2	0.704174	0.619048	0.688312		0.502883	0.311631	conic	0		deepflash2 (ours)	0.368566
glas_41	_class3	0.704174	0.619048	0.688312		0.502883	0.311631	conic	0		deepflash2 (ours)	0.448915
glas_41	_class4	0.704174	0.619048	0.688312		0.502883	0.311631	conic	0		deepflash2 (ours)	0
glas_41	_class5	0.704174	0.619048	0.688312		0.502883	0.311631	conic	0		deepflash2 (ours)
glas_41	_class6	0.704174	0.619048	0.688312		0.502883	0.311631	conic	0		deepflash2 (ours)	0.429043
glas_41	_average	0.704174	0.619048	0.688312		0.502883	0.311631	conic	0		deepflash2 (ours)	0.311631
glas_45	_class1	0.655693	0.710884	0.454321	0	0.403231	0.236485	conic	0.181818	0.416667	deepflash2 (ours)	0
glas_45	_class2	0.655693	0.710884	0.454321	0	0.403231	0.236485	conic	0.181818	0.416667	deepflash2 (ours)	0.356754
glas_45	_class3	0.655693	0.710884	0.454321	0	0.403231	0.236485	conic	0.181818	0.416667	deepflash2 (ours)	0.496774
glas_45	_class4	0.655693	0.710884	0.454321	0	0.403231	0.236485	conic	0.181818	0.416667	deepflash2 (ours)	0.107079
glas_45	_class5	0.655693	0.710884	0.454321	0	0.403231	0.236485	conic	0.181818	0.416667	deepflash2 (ours)	0.2213
glas_45	_class6	0.655693	0.710884	0.454321	0	0.403231	0.236485	conic	0.181818	0.416667	deepflash2 (ours)	0.237003
glas_45	_average	0.655693	0.710884	0.454321	0	0.403231	0.236485	conic	0.181818	0.416667	deepflash2 (ours)	0.236485
glas_46	_class1	0.6	0.736364	0.514423		0.393687	0.230087	conic	0.117647	0	deepflash2 (ours)
glas_46	_class2	0.6	0.736364	0.514423		0.393687	0.230087	conic	0.117647	0	deepflash2 (ours)	0.281191
glas_46	_class3	0.6	0.736364	0.514423		0.393687	0.230087	conic	0.117647	0	deepflash2 (ours)	0.531426
glas_46	_class4	0.6	0.736364	0.514423		0.393687	0.230087	conic	0.117647	0	deepflash2 (ours)	0.0934641
glas_46	_class5	0.6	0.736364	0.514423		0.393687	0.230087	conic	0.117647	0	deepflash2 (ours)	0
glas_46	_class6	0.6	0.736364	0.514423		0.393687	0.230087	conic	0.117647	0	deepflash2 (ours)	0.244353
glas_46	_average	0.6	0.736364	0.514423		0.393687	0.230087	conic	0.117647	0	deepflash2 (ours)	0.230087
glas_51	_class1	0.516129	0.707317	0.560284	0	0.297288	0.172243	conic	0	0	deepflash2 (ours)	0
glas_51	_class2	0.516129	0.707317	0.560284	0	0.297288	0.172243	conic	0	0	deepflash2 (ours)	0.240162
glas_51	_class3	0.516129	0.707317	0.560284	0	0.297288	0.172243	conic	0	0	deepflash2 (ours)	0.476849
glas_51	_class4	0.516129	0.707317	0.560284	0	0.297288	0.172243	conic	0	0	deepflash2 (ours)	0
glas_51	_class5	0.516129	0.707317	0.560284	0	0.297288	0.172243	conic	0	0	deepflash2 (ours)	0
glas_51	_class6	0.516129	0.707317	0.560284	0	0.297288	0.172243	conic	0	0	deepflash2 (ours)	0.316445
glas_51	_average	0.516129	0.707317	0.560284	0	0.297288	0.172243	conic	0	0	deepflash2 (ours)	0.172243
glas_59	_class1	0.565815	0.588235	0.55	0	0.34081	0.199781	conic	0		deepflash2 (ours)	0
glas_59	_class2	0.565815	0.588235	0.55	0	0.34081	0.199781	conic	0		deepflash2 (ours)	0.264677
glas_59	_class3	0.565815	0.588235	0.55	0	0.34081	0.199781	conic	0		deepflash2 (ours)	0.457546
glas_59	_class4	0.565815	0.588235	0.55	0	0.34081	0.199781	conic	0		deepflash2 (ours)	0
glas_59	_class5	0.565815	0.588235	0.55	0	0.34081	0.199781	conic	0		deepflash2 (ours)
glas_59	_class6	0.565815	0.588235	0.55	0	0.34081	0.199781	conic	0		deepflash2 (ours)	0.276683
glas_59	_average	0.565815	0.588235	0.55	0	0.34081	0.199781	conic	0		deepflash2 (ours)	0.199781
glas_60	_class1	0.67581	0.54717	0.554054	0	0.36874	0.215635	conic	0.0666667		deepflash2 (ours)	0
glas_60	_class2	0.67581	0.54717	0.554054	0	0.36874	0.215635	conic	0.0666667		deepflash2 (ours)	0.343537
glas_60	_class3	0.67581	0.54717	0.554054	0	0.36874	0.215635	conic	0.0666667		deepflash2 (ours)	0.354175
glas_60	_class4	0.67581	0.54717	0.554054	0	0.36874	0.215635	conic	0.0666667		deepflash2 (ours)	0.0533333
glas_60	_class5	0.67581	0.54717	0.554054	0	0.36874	0.215635	conic	0.0666667		deepflash2 (ours)
glas_60	_class6	0.67581	0.54717	0.554054	0	0.36874	0.215635	conic	0.0666667		deepflash2 (ours)	0.327132
glas_60	_average	0.67581	0.54717	0.554054	0	0.36874	0.215635	conic	0.0666667		deepflash2 (ours)	0.215635
consep_3	_class1		0.729032	0.490066	0	0.481915	0.224719	conic	0.190476	1	deepflash2 (ours)	0
consep_3	_class2		0.729032	0.490066	0	0.481915	0.224719	conic	0.190476	1	deepflash2 (ours)
consep_3	_class3		0.729032	0.490066	0	0.481915	0.224719	conic	0.190476	1	deepflash2 (ours)	0.473232
consep_3	_class4		0.729032	0.490066	0	0.481915	0.224719	conic	0.190476	1	deepflash2 (ours)	0.111385
consep_3	_class5		0.729032	0.490066	0	0.481915	0.224719	conic	0.190476	1	deepflash2 (ours)	0.3
consep_3	_class6		0.729032	0.490066	0	0.481915	0.224719	conic	0.190476	1	deepflash2 (ours)	0.23898
consep_3	_average		0.729032	0.490066	0	0.481915	0.224719	conic	0.190476	1	deepflash2 (ours)	0.224719
consep_6	_class1	0.621762	0.606742	0.554622		0.461387	0.26138	conic	0.52381	0	deepflash2 (ours)
consep_6	_class2	0.621762	0.606742	0.554622		0.461387	0.26138	conic	0.52381	0	deepflash2 (ours)	0.345765
consep_6	_class3	0.621762	0.606742	0.554622		0.461387	0.26138	conic	0.52381	0	deepflash2 (ours)	0.332684
consep_6	_class4	0.621762	0.606742	0.554622		0.461387	0.26138	conic	0.52381	0	deepflash2 (ours)	0.295928
consep_6	_class5	0.621762	0.606742	0.554622		0.461387	0.26138	conic	0.52381	0	deepflash2 (ours)	0
consep_6	_class6	0.621762	0.606742	0.554622		0.461387	0.26138	conic	0.52381	0	deepflash2 (ours)	0.332521
consep_6	_average	0.621762	0.606742	0.554622		0.461387	0.26138	conic	0.52381	0	deepflash2 (ours)	0.26138
consep_9	_class1		0.0625	0.384615	0.25	0.174279	0.093156	conic	0		deepflash2 (ours)	0.175
consep_9	_class2		0.0625	0.384615	0.25	0.174279	0.093156	conic	0		deepflash2 (ours)
consep_9	_class3		0.0625	0.384615	0.25	0.174279	0.093156	conic	0		deepflash2 (ours)	0.01875
consep_9	_class4		0.0625	0.384615	0.25	0.174279	0.093156	conic	0		deepflash2 (ours)	0
consep_9	_class5		0.0625	0.384615	0.25	0.174279	0.093156	conic	0		deepflash2 (ours)
consep_9	_class6		0.0625	0.384615	0.25	0.174279	0.093156	conic	0		deepflash2 (ours)	0.178874
consep_9	_average		0.0625	0.384615	0.25	0.174279	0.093156	conic	0		deepflash2 (ours)	0.093156
consep_10	_class1	0.521197	0.612903	0.576923		0.677756	0.433308	conic	1		deepflash2 (ours)
consep_10	_class2	0.521197	0.612903	0.576923		0.677756	0.433308	conic	1		deepflash2 (ours)	0.258246
consep_10	_class3	0.521197	0.612903	0.576923		0.677756	0.433308	conic	1		deepflash2 (ours)	0.369875
consep_10	_class4	0.521197	0.612903	0.576923		0.677756	0.433308	conic	1		deepflash2 (ours)	0.733333
consep_10	_class5	0.521197	0.612903	0.576923		0.677756	0.433308	conic	1		deepflash2 (ours)
consep_10	_class6	0.521197	0.612903	0.576923		0.677756	0.433308	conic	1		deepflash2 (ours)	0.371776
consep_10	_average	0.521197	0.612903	0.576923		0.677756	0.433308	conic	1		deepflash2 (ours)	0.433308
pannuke_2	_class1	0.658537	0.285714	0.45		0.348563	0.207771	conic	0		deepflash2 (ours)
pannuke_2	_class2	0.658537	0.285714	0.45		0.348563	0.207771	conic	0		deepflash2 (ours)	0.372314
pannuke_2	_class3	0.658537	0.285714	0.45		0.348563	0.207771	conic	0		deepflash2 (ours)	0.227893
pannuke_2	_class4	0.658537	0.285714	0.45		0.348563	0.207771	conic	0		deepflash2 (ours)	0
pannuke_2	_class5	0.658537	0.285714	0.45		0.348563	0.207771	conic	0		deepflash2 (ours)
pannuke_2	_class6	0.658537	0.285714	0.45		0.348563	0.207771	conic	0		deepflash2 (ours)	0.230875
pannuke_2	_average	0.658537	0.285714	0.45		0.348563	0.207771	conic	0		deepflash2 (ours)	0.207771
pannuke_11	_class1		0.772152	0.782609		0.777513	0.496778	conic	0.777778		deepflash2 (ours)
pannuke_11	_class2		0.772152	0.782609		0.777513	0.496778	conic	0.777778		deepflash2 (ours)
pannuke_11	_class3		0.772152	0.782609		0.777513	0.496778	conic	0.777778		deepflash2 (ours)	0.51381
pannuke_11	_class4		0.772152	0.782609		0.777513	0.496778	conic	0.777778		deepflash2 (ours)	0.504118
pannuke_11	_class5		0.772152	0.782609		0.777513	0.496778	conic	0.777778		deepflash2 (ours)
pannuke_11	_class6		0.772152	0.782609		0.777513	0.496778	conic	0.777778		deepflash2 (ours)	0.472408
pannuke_11	_average		0.772152	0.782609		0.777513	0.496778	conic	0.777778		deepflash2 (ours)	0.496778
pannuke_13	_class1	0.608108	0.487179	0.417355		0.422968	0.220913	conic	0.371429	0.230769	deepflash2 (ours)
pannuke_13	_class2	0.608108	0.487179	0.417355		0.422968	0.220913	conic	0.371429	0.230769	deepflash2 (ours)	0.279935
pannuke_13	_class3	0.608108	0.487179	0.417355		0.422968	0.220913	conic	0.371429	0.230769	deepflash2 (ours)	0.277184
pannuke_13	_class4	0.608108	0.487179	0.417355		0.422968	0.220913	conic	0.371429	0.230769	deepflash2 (ours)	0.228789
pannuke_13	_class5	0.608108	0.487179	0.417355		0.422968	0.220913	conic	0.371429	0.230769	deepflash2 (ours)	0.117802
pannuke_13	_class6	0.608108	0.487179	0.417355		0.422968	0.220913	conic	0.371429	0.230769	deepflash2 (ours)	0.200857
pannuke_13	_average	0.608108	0.487179	0.417355		0.422968	0.220913	conic	0.371429	0.230769	deepflash2 (ours)	0.220913
pannuke_15	_class1	0.596987	0.317919	0.391753	0	0.299525	0.154462	conic	0.490494	0	deepflash2 (ours)	0
pannuke_15	_class2	0.596987	0.317919	0.391753	0	0.299525	0.154462	conic	0.490494	0	deepflash2 (ours)	0.288816
pannuke_15	_class3	0.596987	0.317919	0.391753	0	0.299525	0.154462	conic	0.490494	0	deepflash2 (ours)	0.145959
pannuke_15	_class4	0.596987	0.317919	0.391753	0	0.299525	0.154462	conic	0.490494	0	deepflash2 (ours)	0.240034
pannuke_15	_class5	0.596987	0.317919	0.391753	0	0.299525	0.154462	conic	0.490494	0	deepflash2 (ours)	0
pannuke_15	_class6	0.596987	0.317919	0.391753	0	0.299525	0.154462	conic	0.490494	0	deepflash2 (ours)	0.251965
pannuke_15	_average	0.596987	0.317919	0.391753	0	0.299525	0.154462	conic	0.490494	0	deepflash2 (ours)	0.154462
pannuke_20	_class1		0.6	0.555556	0	0.538889	0.2562	conic	1		deepflash2 (ours)	0
pannuke_20	_class2		0.6	0.555556	0	0.538889	0.2562	conic	1		deepflash2 (ours)
pannuke_20	_class3		0.6	0.555556	0	0.538889	0.2562	conic	1		deepflash2 (ours)	0.385894
pannuke_20	_class4		0.6	0.555556	0	0.538889	0.2562	conic	1		deepflash2 (ours)	0.37
pannuke_20	_class5		0.6	0.555556	0	0.538889	0.2562	conic	1		deepflash2 (ours)
pannuke_20	_class6		0.6	0.555556	0	0.538889	0.2562	conic	1		deepflash2 (ours)	0.268904
pannuke_20	_average		0.6	0.555556	0	0.538889	0.2562	conic	1		deepflash2 (ours)	0.2562
crag_2	_class1	0.65777	0.74954	0.617152	0	0.481702	0.304497	conic	0.465753	0.4	deepflash2 (ours)	0
crag_2	_class2	0.65777	0.74954	0.617152	0	0.481702	0.304497	conic	0.465753	0.4	deepflash2 (ours)	0.373833
crag_2	_class3	0.65777	0.74954	0.617152	0	0.481702	0.304497	conic	0.465753	0.4	deepflash2 (ours)	0.539546
crag_2	_class4	0.65777	0.74954	0.617152	0	0.481702	0.304497	conic	0.465753	0.4	deepflash2 (ours)	0.339177
crag_2	_class5	0.65777	0.74954	0.617152	0	0.481702	0.304497	conic	0.465753	0.4	deepflash2 (ours)	0.17345
crag_2	_class6	0.65777	0.74954	0.617152	0	0.481702	0.304497	conic	0.465753	0.4	deepflash2 (ours)	0.400974
crag_2	_average	0.65777	0.74954	0.617152	0	0.481702	0.304497	conic	0.465753	0.4	deepflash2 (ours)	0.304497
crag_19	_class1	0.627243	0.663781	0.671141	0	0.521208	0.323635	conic	0.610738	0.554348	deepflash2 (ours)	0
crag_19	_class2	0.627243	0.663781	0.671141	0	0.521208	0.323635	conic	0.610738	0.554348	deepflash2 (ours)	0.306864
crag_19	_class3	0.627243	0.663781	0.671141	0	0.521208	0.323635	conic	0.610738	0.554348	deepflash2 (ours)	0.479282
crag_19	_class4	0.627243	0.663781	0.671141	0	0.521208	0.323635	conic	0.610738	0.554348	deepflash2 (ours)	0.434425
crag_19	_class5	0.627243	0.663781	0.671141	0	0.521208	0.323635	conic	0.610738	0.554348	deepflash2 (ours)	0.289021
crag_19	_class6	0.627243	0.663781	0.671141	0	0.521208	0.323635	conic	0.610738	0.554348	deepflash2 (ours)	0.432215
crag_19	_average	0.627243	0.663781	0.671141	0	0.521208	0.323635	conic	0.610738	0.554348	deepflash2 (ours)	0.323635
crag_22	_class1	0.726007	0.568075	0.424479	0.227848	0.331068	0.201318	conic	0.04	0	deepflash2 (ours)	0.104348
crag_22	_class2	0.726007	0.568075	0.424479	0.227848	0.331068	0.201318	conic	0.04	0	deepflash2 (ours)	0.429316
crag_22	_class3	0.726007	0.568075	0.424479	0.227848	0.331068	0.201318	conic	0.04	0	deepflash2 (ours)	0.397915
crag_22	_class4	0.726007	0.568075	0.424479	0.227848	0.331068	0.201318	conic	0.04	0	deepflash2 (ours)	0.02
crag_22	_class5	0.726007	0.568075	0.424479	0.227848	0.331068	0.201318	conic	0.04	0	deepflash2 (ours)	0
crag_22	_class6	0.726007	0.568075	0.424479	0.227848	0.331068	0.201318	conic	0.04	0	deepflash2 (ours)	0.256326
crag_22	_average	0.726007	0.568075	0.424479	0.227848	0.331068	0.201318	conic	0.04	0	deepflash2 (ours)	0.201318
crag_25	_class1	0.669207	0.625	0.444444	0	0.54773	0.288123	conic	1		deepflash2 (ours)	0
crag_25	_class2	0.669207	0.625	0.444444	0	0.54773	0.288123	conic	1		deepflash2 (ours)	0.35554
crag_25	_class3	0.669207	0.625	0.444444	0	0.54773	0.288123	conic	1		deepflash2 (ours)	0.440626
crag_25	_class4	0.669207	0.625	0.444444	0	0.54773	0.288123	conic	1		deepflash2 (ours)	0.4
crag_25	_class5	0.669207	0.625	0.444444	0	0.54773	0.288123	conic	1		deepflash2 (ours)
crag_25	_class6	0.669207	0.625	0.444444	0	0.54773	0.288123	conic	1		deepflash2 (ours)	0.244448
crag_25	_average	0.669207	0.625	0.444444	0	0.54773	0.288123	conic	1		deepflash2 (ours)	0.288123
crag_27	_class1	0.699102	0.481663	0.718344	0	0.522326	0.316642	conic	0.507576	0.727273	deepflash2 (ours)	0
crag_27	_class2	0.699102	0.481663	0.718344	0	0.522326	0.316642	conic	0.507576	0.727273	deepflash2 (ours)	0.369623
crag_27	_class3	0.699102	0.481663	0.718344	0	0.522326	0.316642	conic	0.507576	0.727273	deepflash2 (ours)	0.35133
crag_27	_class4	0.699102	0.481663	0.718344	0	0.522326	0.316642	conic	0.507576	0.727273	deepflash2 (ours)	0.355059
crag_27	_class5	0.699102	0.481663	0.718344	0	0.522326	0.316642	conic	0.507576	0.727273	deepflash2 (ours)	0.382689
crag_27	_class6	0.699102	0.481663	0.718344	0	0.522326	0.316642	conic	0.507576	0.727273	deepflash2 (ours)	0.441153
crag_27	_average	0.699102	0.481663	0.718344	0	0.522326	0.316642	conic	0.507576	0.727273	deepflash2 (ours)	0.316642
crag_30	_class1	0.778206	0.536776	0.607898	0.4375	0.503882	0.317108	conic	0.520057	0.142857	deepflash2 (ours)	0.205635
crag_30	_class2	0.778206	0.536776	0.607898	0.4375	0.503882	0.317108	conic	0.520057	0.142857	deepflash2 (ours)	0.470883
crag_30	_class3	0.778206	0.536776	0.607898	0.4375	0.503882	0.317108	conic	0.520057	0.142857	deepflash2 (ours)	0.370927
crag_30	_class4	0.778206	0.536776	0.607898	0.4375	0.503882	0.317108	conic	0.520057	0.142857	deepflash2 (ours)	0.361531
crag_30	_class5	0.778206	0.536776	0.607898	0.4375	0.503882	0.317108	conic	0.520057	0.142857	deepflash2 (ours)	0.114286
crag_30	_class6	0.778206	0.536776	0.607898	0.4375	0.503882	0.317108	conic	0.520057	0.142857	deepflash2 (ours)	0.379387
crag_30	_average	0.778206	0.536776	0.607898	0.4375	0.503882	0.317108	conic	0.520057	0.142857	deepflash2 (ours)	0.317108
crag_33	_class1	0.64704	0.512	0.600297	0	0.307112	0.181644	conic	0.0833333	0	deepflash2 (ours)	0
crag_33	_class2	0.64704	0.512	0.600297	0	0.307112	0.181644	conic	0.0833333	0	deepflash2 (ours)	0.313938
crag_33	_class3	0.64704	0.512	0.600297	0	0.307112	0.181644	conic	0.0833333	0	deepflash2 (ours)	0.342874
crag_33	_class4	0.64704	0.512	0.600297	0	0.307112	0.181644	conic	0.0833333	0	deepflash2 (ours)	0.0583333
crag_33	_class5	0.64704	0.512	0.600297	0	0.307112	0.181644	conic	0.0833333	0	deepflash2 (ours)	0
crag_33	_class6	0.64704	0.512	0.600297	0	0.307112	0.181644	conic	0.0833333	0	deepflash2 (ours)	0.374721
crag_33	_average	0.64704	0.512	0.600297	0	0.307112	0.181644	conic	0.0833333	0	deepflash2 (ours)	0.181644
crag_44	_class1	0.693705	0.427984	0.590495	0.246269	0.394117	0.239204	conic	0.40625	0	deepflash2 (ours)	0.13244
crag_44	_class2	0.693705	0.427984	0.590495	0.246269	0.394117	0.239204	conic	0.40625	0	deepflash2 (ours)	0.389874
crag_44	_class3	0.693705	0.427984	0.590495	0.246269	0.394117	0.239204	conic	0.40625	0	deepflash2 (ours)	0.284217
crag_44	_class4	0.693705	0.427984	0.590495	0.246269	0.394117	0.239204	conic	0.40625	0	deepflash2 (ours)	0.264251
crag_44	_class5	0.693705	0.427984	0.590495	0.246269	0.394117	0.239204	conic	0.40625	0	deepflash2 (ours)	0
crag_44	_class6	0.693705	0.427984	0.590495	0.246269	0.394117	0.239204	conic	0.40625	0	deepflash2 (ours)	0.364439
crag_44	_average	0.693705	0.427984	0.590495	0.246269	0.394117	0.239204	conic	0.40625	0	deepflash2 (ours)	0.239204
crag_48	_class1	0.65114	0.609164	0.646432	0.185841	0.483646	0.260693	conic	0.209302	0.6	deepflash2 (ours)	0.0943468
crag_48	_class2	0.65114	0.609164	0.646432	0.185841	0.483646	0.260693	conic	0.209302	0.6	deepflash2 (ours)	0.344897
crag_48	_class3	0.65114	0.609164	0.646432	0.185841	0.483646	0.260693	conic	0.209302	0.6	deepflash2 (ours)	0.414767
crag_48	_class4	0.65114	0.609164	0.646432	0.185841	0.483646	0.260693	conic	0.209302	0.6	deepflash2 (ours)	0.15185
crag_48	_class5	0.65114	0.609164	0.646432	0.185841	0.483646	0.260693	conic	0.209302	0.6	deepflash2 (ours)	0.162857
crag_48	_class6	0.65114	0.609164	0.646432	0.185841	0.483646	0.260693	conic	0.209302	0.6	deepflash2 (ours)	0.395441
crag_48	_average	0.65114	0.609164	0.646432	0.185841	0.483646	0.260693	conic	0.209302	0.6	deepflash2 (ours)	0.260693
crag_54	_class1	0.700949	0.185185	0.35514	0	0.248255	0.141432	conic	0		deepflash2 (ours)	0
crag_54	_class2	0.700949	0.185185	0.35514	0	0.248255	0.141432	conic	0		deepflash2 (ours)	0.419494
crag_54	_class3	0.700949	0.185185	0.35514	0	0.248255	0.141432	conic	0		deepflash2 (ours)	0.106696
crag_54	_class4	0.700949	0.185185	0.35514	0	0.248255	0.141432	conic	0		deepflash2 (ours)	0
crag_54	_class5	0.700949	0.185185	0.35514	0	0.248255	0.141432	conic	0		deepflash2 (ours)
crag_54	_class6	0.700949	0.185185	0.35514	0	0.248255	0.141432	conic	0		deepflash2 (ours)	0.180972
crag_54	_average	0.700949	0.185185	0.35514	0	0.248255	0.141432	conic	0		deepflash2 (ours)	0.141432
crag_58	_class1	0.678275	0.446429	0.491547	0.2	0.330486	0.199105	conic	0.166667	0	deepflash2 (ours)	0.116364
crag_58	_class2	0.678275	0.446429	0.491547	0.2	0.330486	0.199105	conic	0.166667	0	deepflash2 (ours)	0.395505
crag_58	_class3	0.678275	0.446429	0.491547	0.2	0.330486	0.199105	conic	0.166667	0	deepflash2 (ours)	0.292999
crag_58	_class4	0.678275	0.446429	0.491547	0.2	0.330486	0.199105	conic	0.166667	0	deepflash2 (ours)	0.127752
crag_58	_class5	0.678275	0.446429	0.491547	0.2	0.330486	0.199105	conic	0.166667	0	deepflash2 (ours)	0
crag_58	_class6	0.678275	0.446429	0.491547	0.2	0.330486	0.199105	conic	0.166667	0	deepflash2 (ours)	0.26201
crag_58	_average	0.678275	0.446429	0.491547	0.2	0.330486	0.199105	conic	0.166667	0	deepflash2 (ours)	0.199105
crag_64	_class1	0.565041	0.676409	0.624912	0.125	0.402826	0.231633	conic	0.238095	0.1875	deepflash2 (ours)	0.0323462
crag_64	_class2	0.565041	0.676409	0.624912	0.125	0.402826	0.231633	conic	0.238095	0.1875	deepflash2 (ours)	0.284865
crag_64	_class3	0.565041	0.676409	0.624912	0.125	0.402826	0.231633	conic	0.238095	0.1875	deepflash2 (ours)	0.45033
crag_64	_class4	0.565041	0.676409	0.624912	0.125	0.402826	0.231633	conic	0.238095	0.1875	deepflash2 (ours)	0.162906
crag_64	_class5	0.565041	0.676409	0.624912	0.125	0.402826	0.231633	conic	0.238095	0.1875	deepflash2 (ours)	0.093351
crag_64	_class6	0.565041	0.676409	0.624912	0.125	0.402826	0.231633	conic	0.238095	0.1875	deepflash2 (ours)	0.366
crag_64	_average	0.565041	0.676409	0.624912	0.125	0.402826	0.231633	conic	0.238095	0.1875	deepflash2 (ours)	0.231633
dpath_8	_class1	0.559849	0.657669	0.536364	0.222222	0.436604	0.295129	conic	0.50463	0.138889	nnunet	0.148121
dpath_8	_class2	0.559849	0.657669	0.536364	0.222222	0.436604	0.295129	conic	0.50463	0.138889	nnunet	0.314275
dpath_8	_class3	0.559849	0.657669	0.536364	0.222222	0.436604	0.295129	conic	0.50463	0.138889	nnunet	0.498557
dpath_8	_class4	0.559849	0.657669	0.536364	0.222222	0.436604	0.295129	conic	0.50463	0.138889	nnunet	0.381498
dpath_8	_class5	0.559849	0.657669	0.536364	0.222222	0.436604	0.295129	conic	0.50463	0.138889	nnunet	0.0669725
dpath_8	_class6	0.559849	0.657669	0.536364	0.222222	0.436604	0.295129	conic	0.50463	0.138889	nnunet	0.361352
dpath_8	_average	0.559849	0.657669	0.536364	0.222222	0.436604	0.295129	conic	0.50463	0.138889	nnunet	0.295129
dpath_11	_class1	0.608429	0.751724	0.649083	0	0.528769	0.355432	conic	0.582734	0.580645	nnunet	0
dpath_11	_class2	0.608429	0.751724	0.649083	0	0.528769	0.355432	conic	0.582734	0.580645	nnunet	0.29988
dpath_11	_class3	0.608429	0.751724	0.649083	0	0.528769	0.355432	conic	0.582734	0.580645	nnunet	0.602485
dpath_11	_class4	0.608429	0.751724	0.649083	0	0.528769	0.355432	conic	0.582734	0.580645	nnunet	0.445557
dpath_11	_class5	0.608429	0.751724	0.649083	0	0.528769	0.355432	conic	0.582734	0.580645	nnunet	0.323676
dpath_11	_class6	0.608429	0.751724	0.649083	0	0.528769	0.355432	conic	0.582734	0.580645	nnunet	0.460994
dpath_11	_average	0.608429	0.751724	0.649083	0	0.528769	0.355432	conic	0.582734	0.580645	nnunet	0.355432
dpath_12	_class1	0.345846	0.717708	0.645024	0.138158	0.426563	0.283152	conic	0.3	0.412639	nnunet	0.0673579
dpath_12	_class2	0.345846	0.717708	0.645024	0.138158	0.426563	0.283152	conic	0.3	0.412639	nnunet	0.165794
dpath_12	_class3	0.345846	0.717708	0.645024	0.138158	0.426563	0.283152	conic	0.3	0.412639	nnunet	0.545628
dpath_12	_class4	0.345846	0.717708	0.645024	0.138158	0.426563	0.283152	conic	0.3	0.412639	nnunet	0.223248
dpath_12	_class5	0.345846	0.717708	0.645024	0.138158	0.426563	0.283152	conic	0.3	0.412639	nnunet	0.256382
dpath_12	_class6	0.345846	0.717708	0.645024	0.138158	0.426563	0.283152	conic	0.3	0.412639	nnunet	0.440502
dpath_12	_average	0.345846	0.717708	0.645024	0.138158	0.426563	0.283152	conic	0.3	0.412639	nnunet	0.283152
dpath_17	_class1	0.532553	0.764858	0.568027	0	0.391157	0.269905	conic	0.42268	0.0588235	nnunet	0
dpath_17	_class2	0.532553	0.764858	0.568027	0	0.391157	0.269905	conic	0.42268	0.0588235	nnunet	0.285117
dpath_17	_class3	0.532553	0.764858	0.568027	0	0.391157	0.269905	conic	0.42268	0.0588235	nnunet	0.588669
dpath_17	_class4	0.532553	0.764858	0.568027	0	0.391157	0.269905	conic	0.42268	0.0588235	nnunet	0.318552
dpath_17	_class5	0.532553	0.764858	0.568027	0	0.391157	0.269905	conic	0.42268	0.0588235	nnunet	0.0352941
dpath_17	_class6	0.532553	0.764858	0.568027	0	0.391157	0.269905	conic	0.42268	0.0588235	nnunet	0.3918
dpath_17	_average	0.532553	0.764858	0.568027	0	0.391157	0.269905	conic	0.42268	0.0588235	nnunet	0.269905
dpath_21	_class1	0.59364	0.737374	0.623077		0.451591	0.299415	conic	0.303867	0	nnunet
dpath_21	_class2	0.59364	0.737374	0.623077		0.451591	0.299415	conic	0.303867	0	nnunet	0.311848
dpath_21	_class3	0.59364	0.737374	0.623077		0.451591	0.299415	conic	0.303867	0	nnunet	0.538561
dpath_21	_class4	0.59364	0.737374	0.623077		0.451591	0.299415	conic	0.303867	0	nnunet	0.243037
dpath_21	_class5	0.59364	0.737374	0.623077		0.451591	0.299415	conic	0.303867	0	nnunet	0
dpath_21	_class6	0.59364	0.737374	0.623077		0.451591	0.299415	conic	0.303867	0	nnunet	0.403629
dpath_21	_average	0.59364	0.737374	0.623077		0.451591	0.299415	conic	0.303867	0	nnunet	0.299415
dpath_22	_class1	0.680174	0.619883	0.525828	0.018018	0.370707	0.245696	conic	0.303419	0.0769231	nnunet	0.00629826
dpath_22	_class2	0.680174	0.619883	0.525828	0.018018	0.370707	0.245696	conic	0.303419	0.0769231	nnunet	0.40771
dpath_22	_class3	0.680174	0.619883	0.525828	0.018018	0.370707	0.245696	conic	0.303419	0.0769231	nnunet	0.458131
dpath_22	_class4	0.680174	0.619883	0.525828	0.018018	0.370707	0.245696	conic	0.303419	0.0769231	nnunet	0.216476
dpath_22	_class5	0.680174	0.619883	0.525828	0.018018	0.370707	0.245696	conic	0.303419	0.0769231	nnunet	0.0307692
dpath_22	_class6	0.680174	0.619883	0.525828	0.018018	0.370707	0.245696	conic	0.303419	0.0769231	nnunet	0.354791
dpath_22	_average	0.680174	0.619883	0.525828	0.018018	0.370707	0.245696	conic	0.303419	0.0769231	nnunet	0.245696
dpath_24	_class1	0.673664	0.604734	0.5		0.429754	0.293208	conic	0.37037	0	nnunet
dpath_24	_class2	0.673664	0.604734	0.5		0.429754	0.293208	conic	0.37037	0	nnunet	0.371143
dpath_24	_class3	0.673664	0.604734	0.5		0.429754	0.293208	conic	0.37037	0	nnunet	0.472139
dpath_24	_class4	0.673664	0.604734	0.5		0.429754	0.293208	conic	0.37037	0	nnunet	0.275693
dpath_24	_class5	0.673664	0.604734	0.5		0.429754	0.293208	conic	0.37037	0	nnunet	0
dpath_24	_class6	0.673664	0.604734	0.5		0.429754	0.293208	conic	0.37037	0	nnunet	0.347066
dpath_24	_average	0.673664	0.604734	0.5		0.429754	0.293208	conic	0.37037	0	nnunet	0.293208
dpath_31	_class1	0.680124	0.690828	0.577483		0.458594	0.30963	conic	0.107692	0.236842	nnunet
dpath_31	_class2	0.680124	0.690828	0.577483		0.458594	0.30963	conic	0.107692	0.236842	nnunet	0.392003
dpath_31	_class3	0.680124	0.690828	0.577483		0.458594	0.30963	conic	0.107692	0.236842	nnunet	0.501516
dpath_31	_class4	0.680124	0.690828	0.577483		0.458594	0.30963	conic	0.107692	0.236842	nnunet	0.0857044
dpath_31	_class5	0.680124	0.690828	0.577483		0.458594	0.30963	conic	0.107692	0.236842	nnunet	0.16242
dpath_31	_class6	0.680124	0.690828	0.577483		0.458594	0.30963	conic	0.107692	0.236842	nnunet	0.406504
dpath_31	_average	0.680124	0.690828	0.577483		0.458594	0.30963	conic	0.107692	0.236842	nnunet	0.30963
dpath_33	_class1	0.521837	0.691318	0.645244	0.196429	0.470205	0.322539	conic	0.433071	0.333333	nnunet	0.103507
dpath_33	_class2	0.521837	0.691318	0.645244	0.196429	0.470205	0.322539	conic	0.433071	0.333333	nnunet	0.288023
dpath_33	_class3	0.521837	0.691318	0.645244	0.196429	0.470205	0.322539	conic	0.433071	0.333333	nnunet	0.511632
dpath_33	_class4	0.521837	0.691318	0.645244	0.196429	0.470205	0.322539	conic	0.433071	0.333333	nnunet	0.349582
dpath_33	_class5	0.521837	0.691318	0.645244	0.196429	0.470205	0.322539	conic	0.433071	0.333333	nnunet	0.233333
dpath_33	_class6	0.521837	0.691318	0.645244	0.196429	0.470205	0.322539	conic	0.433071	0.333333	nnunet	0.44916
dpath_33	_average	0.521837	0.691318	0.645244	0.196429	0.470205	0.322539	conic	0.433071	0.333333	nnunet	0.322539
dpath_34	_class1	0.570934	0.758748	0.569767		0.479684	0.338599	conic	0.298969	0.2	nnunet
dpath_34	_class2	0.570934	0.758748	0.569767		0.479684	0.338599	conic	0.298969	0.2	nnunet	0.310817
dpath_34	_class3	0.570934	0.758748	0.569767		0.479684	0.338599	conic	0.298969	0.2	nnunet	0.611361
dpath_34	_class4	0.570934	0.758748	0.569767		0.479684	0.338599	conic	0.298969	0.2	nnunet	0.250736
dpath_34	_class5	0.570934	0.758748	0.569767		0.479684	0.338599	conic	0.298969	0.2	nnunet	0.12
dpath_34	_class6	0.570934	0.758748	0.569767		0.479684	0.338599	conic	0.298969	0.2	nnunet	0.400081
dpath_34	_average	0.570934	0.758748	0.569767		0.479684	0.338599	conic	0.298969	0.2	nnunet	0.338599
dpath_40	_class1	0.559685	0.747331	0.567322	0	0.375046	0.243182	conic	0.37594	0	nnunet	0
dpath_40	_class2	0.559685	0.747331	0.567322	0	0.375046	0.243182	conic	0.37594	0	nnunet	0.285799
dpath_40	_class3	0.559685	0.747331	0.567322	0	0.375046	0.243182	conic	0.37594	0	nnunet	0.535306
dpath_40	_class4	0.559685	0.747331	0.567322	0	0.375046	0.243182	conic	0.37594	0	nnunet	0.264633
dpath_40	_class5	0.559685	0.747331	0.567322	0	0.375046	0.243182	conic	0.37594	0	nnunet	0
dpath_40	_class6	0.559685	0.747331	0.567322	0	0.375046	0.243182	conic	0.37594	0	nnunet	0.373354
dpath_40	_average	0.559685	0.747331	0.567322	0	0.375046	0.243182	conic	0.37594	0	nnunet	0.243182
dpath_48	_class1	0.451515	0.607194	0.593573	0.0727273	0.394432	0.248041	conic	0.358974	0.282609	nnunet	0.0431292
dpath_48	_class2	0.451515	0.607194	0.593573	0.0727273	0.394432	0.248041	conic	0.358974	0.282609	nnunet	0.239618
dpath_48	_class3	0.451515	0.607194	0.593573	0.0727273	0.394432	0.248041	conic	0.358974	0.282609	nnunet	0.468778
dpath_48	_class4	0.451515	0.607194	0.593573	0.0727273	0.394432	0.248041	conic	0.358974	0.282609	nnunet	0.265172
dpath_48	_class5	0.451515	0.607194	0.593573	0.0727273	0.394432	0.248041	conic	0.358974	0.282609	nnunet	0.097402
dpath_48	_class6	0.451515	0.607194	0.593573	0.0727273	0.394432	0.248041	conic	0.358974	0.282609	nnunet	0.374149
dpath_48	_average	0.451515	0.607194	0.593573	0.0727273	0.394432	0.248041	conic	0.358974	0.282609	nnunet	0.248041
dpath_52	_class1	0.586325	0.370892	0.392523	0	0.297576	0.188775	conic	0.435714	0	nnunet	0
dpath_52	_class2	0.586325	0.370892	0.392523	0	0.297576	0.188775	conic	0.435714	0	nnunet	0.293579
dpath_52	_class3	0.586325	0.370892	0.392523	0	0.297576	0.188775	conic	0.435714	0	nnunet	0.281342
dpath_52	_class4	0.586325	0.370892	0.392523	0	0.297576	0.188775	conic	0.435714	0	nnunet	0.282479
dpath_52	_class5	0.586325	0.370892	0.392523	0	0.297576	0.188775	conic	0.435714	0	nnunet	0
dpath_52	_class6	0.586325	0.370892	0.392523	0	0.297576	0.188775	conic	0.435714	0	nnunet	0.275251
dpath_52	_average	0.586325	0.370892	0.392523	0	0.297576	0.188775	conic	0.435714	0	nnunet	0.188775
dpath_56	_class1	0.591295	0.591797	0.32659	0	0.361396	0.235511	conic	0.297297		nnunet	0
dpath_56	_class2	0.591295	0.591797	0.32659	0	0.361396	0.235511	conic	0.297297		nnunet	0.342294
dpath_56	_class3	0.591295	0.591797	0.32659	0	0.361396	0.235511	conic	0.297297		nnunet	0.452279
dpath_56	_class4	0.591295	0.591797	0.32659	0	0.361396	0.235511	conic	0.297297		nnunet	0.196048
dpath_56	_class5	0.591295	0.591797	0.32659	0	0.361396	0.235511	conic	0.297297		nnunet
dpath_56	_class6	0.591295	0.591797	0.32659	0	0.361396	0.235511	conic	0.297297		nnunet	0.186934
dpath_56	_average	0.591295	0.591797	0.32659	0	0.361396	0.235511	conic	0.297297		nnunet	0.235511
dpath_65	_class1	0.538023	0.648214	0.551095	0.383387	0.500903	0.33744	conic	0.527559	0.357143	nnunet	0.227797
dpath_65	_class2	0.538023	0.648214	0.551095	0.383387	0.500903	0.33744	conic	0.527559	0.357143	nnunet	0.300802
dpath_65	_class3	0.538023	0.648214	0.551095	0.383387	0.500903	0.33744	conic	0.527559	0.357143	nnunet	0.526745
dpath_65	_class4	0.538023	0.648214	0.551095	0.383387	0.500903	0.33744	conic	0.527559	0.357143	nnunet	0.418754
dpath_65	_class5	0.538023	0.648214	0.551095	0.383387	0.500903	0.33744	conic	0.527559	0.357143	nnunet	0.194777
dpath_65	_class6	0.538023	0.648214	0.551095	0.383387	0.500903	0.33744	conic	0.527559	0.357143	nnunet	0.355762
dpath_65	_average	0.538023	0.648214	0.551095	0.383387	0.500903	0.33744	conic	0.527559	0.357143	nnunet	0.33744
glas_11	_class1	0.501497	0.655462	0.628821	0	0.484651	0.331755	conic	0.522124	0.6	nnunet	0
glas_11	_class2	0.501497	0.655462	0.628821	0	0.484651	0.331755	conic	0.522124	0.6	nnunet	0.299165
glas_11	_class3	0.501497	0.655462	0.628821	0	0.484651	0.331755	conic	0.522124	0.6	nnunet	0.534428
glas_11	_class4	0.501497	0.655462	0.628821	0	0.484651	0.331755	conic	0.522124	0.6	nnunet	0.406331
glas_11	_class5	0.501497	0.655462	0.628821	0	0.484651	0.331755	conic	0.522124	0.6	nnunet	0.320952
glas_11	_class6	0.501497	0.655462	0.628821	0	0.484651	0.331755	conic	0.522124	0.6	nnunet	0.42965
glas_11	_average	0.501497	0.655462	0.628821	0	0.484651	0.331755	conic	0.522124	0.6	nnunet	0.331755
glas_12	_class1	0.253788	0.612935	0.380091	0	0.32149	0.193996	conic	0.220588	0.461538	nnunet	0
glas_12	_class2	0.253788	0.612935	0.380091	0	0.32149	0.193996	conic	0.220588	0.461538	nnunet	0.13206
glas_12	_class3	0.253788	0.612935	0.380091	0	0.32149	0.193996	conic	0.220588	0.461538	nnunet	0.41995
glas_12	_class4	0.253788	0.612935	0.380091	0	0.32149	0.193996	conic	0.220588	0.461538	nnunet	0.160751
glas_12	_class5	0.253788	0.612935	0.380091	0	0.32149	0.193996	conic	0.220588	0.461538	nnunet	0.228397
glas_12	_class6	0.253788	0.612935	0.380091	0	0.32149	0.193996	conic	0.220588	0.461538	nnunet	0.222816
glas_12	_average	0.253788	0.612935	0.380091	0	0.32149	0.193996	conic	0.220588	0.461538	nnunet	0.193996
glas_16	_class1	0.315421	0.654321	0.478992		0.409045	0.249868	conic	0.263158	0.333333	nnunet
glas_16	_class2	0.315421	0.654321	0.478992		0.409045	0.249868	conic	0.263158	0.333333	nnunet	0.152539
glas_16	_class3	0.315421	0.654321	0.478992		0.409045	0.249868	conic	0.263158	0.333333	nnunet	0.434136
glas_16	_class4	0.315421	0.654321	0.478992		0.409045	0.249868	conic	0.263158	0.333333	nnunet	0.166986
glas_16	_class5	0.315421	0.654321	0.478992		0.409045	0.249868	conic	0.263158	0.333333	nnunet	0.214286
glas_16	_class6	0.315421	0.654321	0.478992		0.409045	0.249868	conic	0.263158	0.333333	nnunet	0.281395
glas_16	_average	0.315421	0.654321	0.478992		0.409045	0.249868	conic	0.263158	0.333333	nnunet	0.249868
glas_18	_class1	0.417508	0.536585	0.488889	0	0.288597	0.192708	conic	0		nnunet	0
glas_18	_class2	0.417508	0.536585	0.488889	0	0.288597	0.192708	conic	0		nnunet	0.243047
glas_18	_class3	0.417508	0.536585	0.488889	0	0.288597	0.192708	conic	0		nnunet	0.434342
glas_18	_class4	0.417508	0.536585	0.488889	0	0.288597	0.192708	conic	0		nnunet	0
glas_18	_class5	0.417508	0.536585	0.488889	0	0.288597	0.192708	conic	0		nnunet
glas_18	_class6	0.417508	0.536585	0.488889	0	0.288597	0.192708	conic	0		nnunet	0.28615
glas_18	_average	0.417508	0.536585	0.488889	0	0.288597	0.192708	conic	0		nnunet	0.192708
glas_29	_class1	0.483495	0.697819	0.589091	0	0.432595	0.305786	conic	0.602941	0.222222	nnunet	0
glas_29	_class2	0.483495	0.697819	0.589091	0	0.432595	0.305786	conic	0.602941	0.222222	nnunet	0.264225
glas_29	_class3	0.483495	0.697819	0.589091	0	0.432595	0.305786	conic	0.602941	0.222222	nnunet	0.551323
glas_29	_class4	0.483495	0.697819	0.589091	0	0.432595	0.305786	conic	0.602941	0.222222	nnunet	0.467743
glas_29	_class5	0.483495	0.697819	0.589091	0	0.432595	0.305786	conic	0.602941	0.222222	nnunet	0.148889
glas_29	_class6	0.483495	0.697819	0.589091	0	0.432595	0.305786	conic	0.602941	0.222222	nnunet	0.402538
glas_29	_average	0.483495	0.697819	0.589091	0	0.432595	0.305786	conic	0.602941	0.222222	nnunet	0.305786
glas_32	_class1	0.528914	0.685714	0.581301	0	0.384042	0.26443	conic	0.436893	0.0714286	nnunet	0
glas_32	_class2	0.528914	0.685714	0.581301	0	0.384042	0.26443	conic	0.436893	0.0714286	nnunet	0.325426
glas_32	_class3	0.528914	0.685714	0.581301	0	0.384042	0.26443	conic	0.436893	0.0714286	nnunet	0.529321
glas_32	_class4	0.528914	0.685714	0.581301	0	0.384042	0.26443	conic	0.436893	0.0714286	nnunet	0.306584
glas_32	_class5	0.528914	0.685714	0.581301	0	0.384042	0.26443	conic	0.436893	0.0714286	nnunet	0.0421182
glas_32	_class6	0.528914	0.685714	0.581301	0	0.384042	0.26443	conic	0.436893	0.0714286	nnunet	0.383129
glas_32	_average	0.528914	0.685714	0.581301	0	0.384042	0.26443	conic	0.436893	0.0714286	nnunet	0.26443
glas_41	_class1	0.234973	0.7	0.610442		0.386354	0.258952	conic	0		nnunet
glas_41	_class2	0.234973	0.7	0.610442		0.386354	0.258952	conic	0		nnunet	0.148056
glas_41	_class3	0.234973	0.7	0.610442		0.386354	0.258952	conic	0		nnunet	0.483439
glas_41	_class4	0.234973	0.7	0.610442		0.386354	0.258952	conic	0		nnunet	0
glas_41	_class5	0.234973	0.7	0.610442		0.386354	0.258952	conic	0		nnunet
glas_41	_class6	0.234973	0.7	0.610442		0.386354	0.258952	conic	0		nnunet	0.404313
glas_41	_average	0.234973	0.7	0.610442		0.386354	0.258952	conic	0		nnunet	0.258952
glas_45	_class1	0.389558	0.617406	0.447137	0	0.334675	0.219248	conic	0.178947	0.375	nnunet	0
glas_45	_class2	0.389558	0.617406	0.447137	0	0.334675	0.219248	conic	0.178947	0.375	nnunet	0.209425
glas_45	_class3	0.389558	0.617406	0.447137	0	0.334675	0.219248	conic	0.178947	0.375	nnunet	0.450682
glas_45	_class4	0.389558	0.617406	0.447137	0	0.334675	0.219248	conic	0.178947	0.375	nnunet	0.121858
glas_45	_class5	0.389558	0.617406	0.447137	0	0.334675	0.219248	conic	0.178947	0.375	nnunet	0.26937
glas_45	_class6	0.389558	0.617406	0.447137	0	0.334675	0.219248	conic	0.178947	0.375	nnunet	0.264155
glas_45	_average	0.389558	0.617406	0.447137	0	0.334675	0.219248	conic	0.178947	0.375	nnunet	0.219248
glas_46	_class1	0.190741	0.68599	0.519231		0.314487	0.200499	conic	0.176471	0	nnunet
glas_46	_class2	0.190741	0.68599	0.519231		0.314487	0.200499	conic	0.176471	0	nnunet	0.101435
glas_46	_class3	0.190741	0.68599	0.519231		0.314487	0.200499	conic	0.176471	0	nnunet	0.495652
glas_46	_class4	0.190741	0.68599	0.519231		0.314487	0.200499	conic	0.176471	0	nnunet	0.151015
glas_46	_class5	0.190741	0.68599	0.519231		0.314487	0.200499	conic	0.176471	0	nnunet	0
glas_46	_class6	0.190741	0.68599	0.519231		0.314487	0.200499	conic	0.176471	0	nnunet	0.254392
glas_46	_average	0.190741	0.68599	0.519231		0.314487	0.200499	conic	0.176471	0	nnunet	0.200499
glas_51	_class1	0.245931	0.6875	0.586466	0	0.253316	0.158896	conic	0	0	nnunet	0
glas_51	_class2	0.245931	0.6875	0.586466	0	0.253316	0.158896	conic	0	0	nnunet	0.126574
glas_51	_class3	0.245931	0.6875	0.586466	0	0.253316	0.158896	conic	0	0	nnunet	0.494084
glas_51	_class4	0.245931	0.6875	0.586466	0	0.253316	0.158896	conic	0	0	nnunet	0
glas_51	_class5	0.245931	0.6875	0.586466	0	0.253316	0.158896	conic	0	0	nnunet	0
glas_51	_class6	0.245931	0.6875	0.586466	0	0.253316	0.158896	conic	0	0	nnunet	0.33272
glas_51	_average	0.245931	0.6875	0.586466	0	0.253316	0.158896	conic	0	0	nnunet	0.158896
glas_59	_class1	0.276231	0.473684	0.444444	0	0.238872	0.152023	conic	0		nnunet	0
glas_59	_class2	0.276231	0.473684	0.444444	0	0.238872	0.152023	conic	0		nnunet	0.13918
glas_59	_class3	0.276231	0.473684	0.444444	0	0.238872	0.152023	conic	0		nnunet	0.370852
glas_59	_class4	0.276231	0.473684	0.444444	0	0.238872	0.152023	conic	0		nnunet	0
glas_59	_class5	0.276231	0.473684	0.444444	0	0.238872	0.152023	conic	0		nnunet
glas_59	_class6	0.276231	0.473684	0.444444	0	0.238872	0.152023	conic	0		nnunet	0.250082
glas_59	_average	0.276231	0.473684	0.444444	0	0.238872	0.152023	conic	0		nnunet	0.152023
glas_60	_class1	0.33213	0.628571	0.4625	0	0.311307	0.202802	conic	0.133333		nnunet	0
glas_60	_class2	0.33213	0.628571	0.4625	0	0.311307	0.202802	conic	0.133333		nnunet	0.175672
glas_60	_class3	0.33213	0.628571	0.4625	0	0.311307	0.202802	conic	0.133333		nnunet	0.438563
glas_60	_class4	0.33213	0.628571	0.4625	0	0.311307	0.202802	conic	0.133333		nnunet	0.0979167
glas_60	_class5	0.33213	0.628571	0.4625	0	0.311307	0.202802	conic	0.133333		nnunet
glas_60	_class6	0.33213	0.628571	0.4625	0	0.311307	0.202802	conic	0.133333		nnunet	0.301856
glas_60	_average	0.33213	0.628571	0.4625	0	0.311307	0.202802	conic	0.133333		nnunet	0.202802
consep_3	_class1		0.675862	0.54902	0	0.292976	0.180741	conic	0.24	0	nnunet	0
consep_3	_class2		0.675862	0.54902	0	0.292976	0.180741	conic	0.24	0	nnunet
consep_3	_class3		0.675862	0.54902	0	0.292976	0.180741	conic	0.24	0	nnunet	0.471057
consep_3	_class4		0.675862	0.54902	0	0.292976	0.180741	conic	0.24	0	nnunet	0.153278
consep_3	_class5		0.675862	0.54902	0	0.292976	0.180741	conic	0.24	0	nnunet	0
consep_3	_class6		0.675862	0.54902	0	0.292976	0.180741	conic	0.24	0	nnunet	0.279368
consep_3	_average		0.675862	0.54902	0	0.292976	0.180741	conic	0.24	0	nnunet	0.180741
consep_6	_class1	0.432161	0.56044	0.45045		0.40061	0.233692	conic	0.56	0	nnunet
consep_6	_class2	0.432161	0.56044	0.45045		0.40061	0.233692	conic	0.56	0	nnunet	0.249554
consep_6	_class3	0.432161	0.56044	0.45045		0.40061	0.233692	conic	0.56	0	nnunet	0.318174
consep_6	_class4	0.432161	0.56044	0.45045		0.40061	0.233692	conic	0.56	0	nnunet	0.302848
consep_6	_class5	0.432161	0.56044	0.45045		0.40061	0.233692	conic	0.56	0	nnunet	0
consep_6	_class6	0.432161	0.56044	0.45045		0.40061	0.233692	conic	0.56	0	nnunet	0.297886
consep_6	_average	0.432161	0.56044	0.45045		0.40061	0.233692	conic	0.56	0	nnunet	0.233692
consep_9	_class1		0.333333	0.509091	0.5	0.335606	0.196908	conic	0		nnunet	0.357143
consep_9	_class2		0.333333	0.509091	0.5	0.335606	0.196908	conic	0		nnunet
consep_9	_class3		0.333333	0.509091	0.5	0.335606	0.196908	conic	0		nnunet	0.150688
consep_9	_class4		0.333333	0.509091	0.5	0.335606	0.196908	conic	0		nnunet	0
consep_9	_class5		0.333333	0.509091	0.5	0.335606	0.196908	conic	0		nnunet
consep_9	_class6		0.333333	0.509091	0.5	0.335606	0.196908	conic	0		nnunet	0.279803
consep_9	_average		0.333333	0.509091	0.5	0.335606	0.196908	conic	0		nnunet	0.196908
consep_10	_class1	0.279661	0.655172	0.586207		0.546927	0.347414	conic	0.666667		nnunet
consep_10	_class2	0.279661	0.655172	0.586207		0.546927	0.347414	conic	0.666667		nnunet	0.148439
consep_10	_class3	0.279661	0.655172	0.586207		0.546927	0.347414	conic	0.666667		nnunet	0.43757
consep_10	_class4	0.279661	0.655172	0.586207		0.546927	0.347414	conic	0.666667		nnunet	0.425
consep_10	_class5	0.279661	0.655172	0.586207		0.546927	0.347414	conic	0.666667		nnunet
consep_10	_class6	0.279661	0.655172	0.586207		0.546927	0.347414	conic	0.666667		nnunet	0.378646
consep_10	_average	0.279661	0.655172	0.586207		0.546927	0.347414	conic	0.666667		nnunet	0.347414
pannuke_2	_class1	0.456376	0.2	0.28		0.234094	0.157468	conic	0		nnunet
pannuke_2	_class2	0.456376	0.2	0.28		0.234094	0.157468	conic	0		nnunet	0.259555
pannuke_2	_class3	0.456376	0.2	0.28		0.234094	0.157468	conic	0		nnunet	0.16567
pannuke_2	_class4	0.456376	0.2	0.28		0.234094	0.157468	conic	0		nnunet	0
pannuke_2	_class5	0.456376	0.2	0.28		0.234094	0.157468	conic	0		nnunet
pannuke_2	_class6	0.456376	0.2	0.28		0.234094	0.157468	conic	0		nnunet	0.204648
pannuke_2	_average	0.456376	0.2	0.28		0.234094	0.157468	conic	0		nnunet	0.157468
pannuke_11	_class1		0.675	0.686275		0.66306	0.447536	conic	0.627907		nnunet
pannuke_11	_class2		0.675	0.686275		0.66306	0.447536	conic	0.627907		nnunet
pannuke_11	_class3		0.675	0.686275		0.66306	0.447536	conic	0.627907		nnunet	0.469451
pannuke_11	_class4		0.675	0.686275		0.66306	0.447536	conic	0.627907		nnunet	0.448932
pannuke_11	_class5		0.675	0.686275		0.66306	0.447536	conic	0.627907		nnunet
pannuke_11	_class6		0.675	0.686275		0.66306	0.447536	conic	0.627907		nnunet	0.424225
pannuke_11	_average		0.675	0.686275		0.66306	0.447536	conic	0.627907		nnunet	0.447536
pannuke_13	_class1	0.246575	0.434783	0.376984		0.313866	0.168845	conic	0.357143	0.153846	nnunet
pannuke_13	_class2	0.246575	0.434783	0.376984		0.313866	0.168845	conic	0.357143	0.153846	nnunet	0.108668
pannuke_13	_class3	0.246575	0.434783	0.376984		0.313866	0.168845	conic	0.357143	0.153846	nnunet	0.265765
pannuke_13	_class4	0.246575	0.434783	0.376984		0.313866	0.168845	conic	0.357143	0.153846	nnunet	0.190188
pannuke_13	_class5	0.246575	0.434783	0.376984		0.313866	0.168845	conic	0.357143	0.153846	nnunet	0.0818681
pannuke_13	_class6	0.246575	0.434783	0.376984		0.313866	0.168845	conic	0.357143	0.153846	nnunet	0.197739
pannuke_13	_average	0.246575	0.434783	0.376984		0.313866	0.168845	conic	0.357143	0.153846	nnunet	0.168845
pannuke_15	_class1	0.442857	0.39548	0.427273	0	0.300823	0.170084	conic	0.539326	0	nnunet	0
pannuke_15	_class2	0.442857	0.39548	0.427273	0	0.300823	0.170084	conic	0.539326	0	nnunet	0.242772
pannuke_15	_class3	0.442857	0.39548	0.427273	0	0.300823	0.170084	conic	0.539326	0	nnunet	0.215082
pannuke_15	_class4	0.442857	0.39548	0.427273	0	0.300823	0.170084	conic	0.539326	0	nnunet	0.300374
pannuke_15	_class5	0.442857	0.39548	0.427273	0	0.300823	0.170084	conic	0.539326	0	nnunet	0
pannuke_15	_class6	0.442857	0.39548	0.427273	0	0.300823	0.170084	conic	0.539326	0	nnunet	0.262275
pannuke_15	_average	0.442857	0.39548	0.427273	0	0.300823	0.170084	conic	0.539326	0	nnunet	0.170084
pannuke_20	_class1		0.857143	0.181818	0.5	0.63474	0.315237	conic	1		nnunet	0.4
pannuke_20	_class2		0.857143	0.181818	0.5	0.63474	0.315237	conic	1		nnunet
pannuke_20	_class3		0.857143	0.181818	0.5	0.63474	0.315237	conic	1		nnunet	0.419214
pannuke_20	_class4		0.857143	0.181818	0.5	0.63474	0.315237	conic	1		nnunet	0.35
pannuke_20	_class5		0.857143	0.181818	0.5	0.63474	0.315237	conic	1		nnunet
pannuke_20	_class6		0.857143	0.181818	0.5	0.63474	0.315237	conic	1		nnunet	0.0917325
pannuke_20	_average		0.857143	0.181818	0.5	0.63474	0.315237	conic	1		nnunet	0.315237
crag_2	_class1	0.511072	0.7041	0.615727		0.51726	0.356969	conic	0.455399	0.3	nnunet
crag_2	_class2	0.511072	0.7041	0.615727		0.51726	0.356969	conic	0.455399	0.3	nnunet	0.307598
crag_2	_class3	0.511072	0.7041	0.615727		0.51726	0.356969	conic	0.455399	0.3	nnunet	0.519299
crag_2	_class4	0.511072	0.7041	0.615727		0.51726	0.356969	conic	0.455399	0.3	nnunet	0.347793
crag_2	_class5	0.511072	0.7041	0.615727		0.51726	0.356969	conic	0.455399	0.3	nnunet	0.206515
crag_2	_class6	0.511072	0.7041	0.615727		0.51726	0.356969	conic	0.455399	0.3	nnunet	0.403641
crag_2	_average	0.511072	0.7041	0.615727		0.51726	0.356969	conic	0.455399	0.3	nnunet	0.356969
crag_19	_class1	0.398706	0.670149	0.636168	0	0.492606	0.32199	conic	0.609589	0.641026	nnunet	0
crag_19	_class2	0.398706	0.670149	0.636168	0	0.492606	0.32199	conic	0.609589	0.641026	nnunet	0.211812
crag_19	_class3	0.398706	0.670149	0.636168	0	0.492606	0.32199	conic	0.609589	0.641026	nnunet	0.49707
crag_19	_class4	0.398706	0.670149	0.636168	0	0.492606	0.32199	conic	0.609589	0.641026	nnunet	0.456172
crag_19	_class5	0.398706	0.670149	0.636168	0	0.492606	0.32199	conic	0.609589	0.641026	nnunet	0.331118
crag_19	_class6	0.398706	0.670149	0.636168	0	0.492606	0.32199	conic	0.609589	0.641026	nnunet	0.43577
crag_19	_average	0.398706	0.670149	0.636168	0	0.492606	0.32199	conic	0.609589	0.641026	nnunet	0.32199
crag_22	_class1	0.502383	0.570093	0.431707	0.2	0.290975	0.187991	conic	0.0416667	0	nnunet	0.116293
crag_22	_class2	0.502383	0.570093	0.431707	0.2	0.290975	0.187991	conic	0.0416667	0	nnunet	0.302244
crag_22	_class3	0.502383	0.570093	0.431707	0.2	0.290975	0.187991	conic	0.0416667	0	nnunet	0.410355
crag_22	_class4	0.502383	0.570093	0.431707	0.2	0.290975	0.187991	conic	0.0416667	0	nnunet	0.0291667
crag_22	_class5	0.502383	0.570093	0.431707	0.2	0.290975	0.187991	conic	0.0416667	0	nnunet	0
crag_22	_class6	0.502383	0.570093	0.431707	0.2	0.290975	0.187991	conic	0.0416667	0	nnunet	0.269885
crag_22	_average	0.502383	0.570093	0.431707	0.2	0.290975	0.187991	conic	0.0416667	0	nnunet	0.187991
crag_25	_class1	0.412181	0.56	0.302439		0.568655	0.40513	conic	1		nnunet
crag_25	_class2	0.412181	0.56	0.302439		0.568655	0.40513	conic	1		nnunet	0.212869
crag_25	_class3	0.412181	0.56	0.302439		0.568655	0.40513	conic	1		nnunet	0.442623
crag_25	_class4	0.412181	0.56	0.302439		0.568655	0.40513	conic	1		nnunet	0.8
crag_25	_class5	0.412181	0.56	0.302439		0.568655	0.40513	conic	1		nnunet
crag_25	_class6	0.412181	0.56	0.302439		0.568655	0.40513	conic	1		nnunet	0.165029
crag_25	_average	0.412181	0.56	0.302439		0.568655	0.40513	conic	1		nnunet	0.40513
crag_27	_class1	0.563859	0.447312	0.673583	0	0.437181	0.295807	conic	0.52657	0.411765	nnunet	0
crag_27	_class2	0.563859	0.447312	0.673583	0	0.437181	0.295807	conic	0.52657	0.411765	nnunet	0.311907
crag_27	_class3	0.563859	0.447312	0.673583	0	0.437181	0.295807	conic	0.52657	0.411765	nnunet	0.331258
crag_27	_class4	0.563859	0.447312	0.673583	0	0.437181	0.295807	conic	0.52657	0.411765	nnunet	0.394526
crag_27	_class5	0.563859	0.447312	0.673583	0	0.437181	0.295807	conic	0.52657	0.411765	nnunet	0.28766
crag_27	_class6	0.563859	0.447312	0.673583	0	0.437181	0.295807	conic	0.52657	0.411765	nnunet	0.449493
crag_27	_average	0.563859	0.447312	0.673583	0	0.437181	0.295807	conic	0.52657	0.411765	nnunet	0.295807
crag_30	_class1	0.625828	0.571827	0.576389	0.214286	0.443689	0.309983	conic	0.530945	0.142857	nnunet	0.15625
crag_30	_class2	0.625828	0.571827	0.576389	0.214286	0.443689	0.309983	conic	0.530945	0.142857	nnunet	0.396171
crag_30	_class3	0.625828	0.571827	0.576389	0.214286	0.443689	0.309983	conic	0.530945	0.142857	nnunet	0.415335
crag_30	_class4	0.625828	0.571827	0.576389	0.214286	0.443689	0.309983	conic	0.530945	0.142857	nnunet	0.399161
crag_30	_class5	0.625828	0.571827	0.576389	0.214286	0.443689	0.309983	conic	0.530945	0.142857	nnunet	0.114286
crag_30	_class6	0.625828	0.571827	0.576389	0.214286	0.443689	0.309983	conic	0.530945	0.142857	nnunet	0.378694
crag_30	_average	0.625828	0.571827	0.576389	0.214286	0.443689	0.309983	conic	0.530945	0.142857	nnunet	0.309983
crag_33	_class1	0.235683	0.565891	0.527581	0	0.236677	0.154809	conic	0.0909091	0	nnunet	0
crag_33	_class2	0.235683	0.565891	0.527581	0	0.236677	0.154809	conic	0.0909091	0	nnunet	0.124276
crag_33	_class3	0.235683	0.565891	0.527581	0	0.236677	0.154809	conic	0.0909091	0	nnunet	0.401225
crag_33	_class4	0.235683	0.565891	0.527581	0	0.236677	0.154809	conic	0.0909091	0	nnunet	0.0727273
crag_33	_class5	0.235683	0.565891	0.527581	0	0.236677	0.154809	conic	0.0909091	0	nnunet	0
crag_33	_class6	0.235683	0.565891	0.527581	0	0.236677	0.154809	conic	0.0909091	0	nnunet	0.330624
crag_33	_average	0.235683	0.565891	0.527581	0	0.236677	0.154809	conic	0.0909091	0	nnunet	0.154809
crag_44	_class1	0.4546	0.443946	0.528282	0.149123	0.329325	0.214217	conic	0.4	0	nnunet	0.0768728
crag_44	_class2	0.4546	0.443946	0.528282	0.149123	0.329325	0.214217	conic	0.4	0	nnunet	0.264434
crag_44	_class3	0.4546	0.443946	0.528282	0.149123	0.329325	0.214217	conic	0.4	0	nnunet	0.316831
crag_44	_class4	0.4546	0.443946	0.528282	0.149123	0.329325	0.214217	conic	0.4	0	nnunet	0.299739
crag_44	_class5	0.4546	0.443946	0.528282	0.149123	0.329325	0.214217	conic	0.4	0	nnunet	0
crag_44	_class6	0.4546	0.443946	0.528282	0.149123	0.329325	0.214217	conic	0.4	0	nnunet	0.327425
crag_44	_average	0.4546	0.443946	0.528282	0.149123	0.329325	0.214217	conic	0.4	0	nnunet	0.214217
crag_48	_class1	0.4579	0.622283	0.639048	0.297619	0.438523	0.265095	conic	0.214286	0.4	nnunet	0.14679
crag_48	_class2	0.4579	0.622283	0.639048	0.297619	0.438523	0.265095	conic	0.214286	0.4	nnunet	0.249457
crag_48	_class3	0.4579	0.622283	0.639048	0.297619	0.438523	0.265095	conic	0.214286	0.4	nnunet	0.431648
crag_48	_class4	0.4579	0.622283	0.639048	0.297619	0.438523	0.265095	conic	0.214286	0.4	nnunet	0.154897
crag_48	_class5	0.4579	0.622283	0.639048	0.297619	0.438523	0.265095	conic	0.214286	0.4	nnunet	0.2
crag_48	_class6	0.4579	0.622283	0.639048	0.297619	0.438523	0.265095	conic	0.214286	0.4	nnunet	0.407776
crag_48	_average	0.4579	0.622283	0.639048	0.297619	0.438523	0.265095	conic	0.214286	0.4	nnunet	0.265095
crag_54	_class1	0.456296	0.101695	0.183391	0	0.148276	0.0967446	conic	0		nnunet	0
crag_54	_class2	0.456296	0.101695	0.183391	0	0.148276	0.0967446	conic	0		nnunet	0.279205
crag_54	_class3	0.456296	0.101695	0.183391	0	0.148276	0.0967446	conic	0		nnunet	0.0894758
crag_54	_class4	0.456296	0.101695	0.183391	0	0.148276	0.0967446	conic	0		nnunet	0
crag_54	_class5	0.456296	0.101695	0.183391	0	0.148276	0.0967446	conic	0		nnunet
crag_54	_class6	0.456296	0.101695	0.183391	0	0.148276	0.0967446	conic	0		nnunet	0.115042
crag_54	_average	0.456296	0.101695	0.183391	0	0.148276	0.0967446	conic	0		nnunet	0.0967446
crag_58	_class1	0.5	0.241379	0.48129	0	0.229419	0.140005	conic	0.153846	0	nnunet	0
crag_58	_class2	0.5	0.241379	0.48129	0	0.229419	0.140005	conic	0.153846	0	nnunet	0.302283
crag_58	_class3	0.5	0.241379	0.48129	0	0.229419	0.140005	conic	0.153846	0	nnunet	0.172746
crag_58	_class4	0.5	0.241379	0.48129	0	0.229419	0.140005	conic	0.153846	0	nnunet	0.111995
crag_58	_class5	0.5	0.241379	0.48129	0	0.229419	0.140005	conic	0.153846	0	nnunet	0
crag_58	_class6	0.5	0.241379	0.48129	0	0.229419	0.140005	conic	0.153846	0	nnunet	0.253005
crag_58	_average	0.5	0.241379	0.48129	0	0.229419	0.140005	conic	0.153846	0	nnunet	0.140005
crag_64	_class1	0.364023	0.646809	0.56516	0.0869565	0.358384	0.233515	conic	0.287356	0.2	nnunet	0.0472826
crag_64	_class2	0.364023	0.646809	0.56516	0.0869565	0.358384	0.233515	conic	0.287356	0.2	nnunet	0.191346
crag_64	_class3	0.364023	0.646809	0.56516	0.0869565	0.358384	0.233515	conic	0.287356	0.2	nnunet	0.469647
crag_64	_class4	0.364023	0.646809	0.56516	0.0869565	0.358384	0.233515	conic	0.287356	0.2	nnunet	0.214505
crag_64	_class5	0.364023	0.646809	0.56516	0.0869565	0.358384	0.233515	conic	0.287356	0.2	nnunet	0.123241
crag_64	_class6	0.364023	0.646809	0.56516	0.0869565	0.358384	0.233515	conic	0.287356	0.2	nnunet	0.355069
crag_64	_average	0.364023	0.646809	0.56516	0.0869565	0.358384	0.233515	conic	0.287356	0.2	nnunet	0.233515

[truncated: 4 more sheets: Figure S2.1, Table S2.1, Figure S2.2, Figure S6.1]
